# Supplementary material for: FAM111A protects replication forks from protein obstacles via its trypsin-like domain
Source: Nat Commun. 2020 Mar 12;11:1318. doi: 10.1038/s41467-020-15170-7 (PMC7067828; doi:10.1038/s41467-020-15170-7)
Supplement: Supplementary file 4 — Source Data [file 41467_2020_15170_MOESM4_ESM.xlsx]

## Sheet: Figure 1
Figure 1b: Clonogenic survival assays
		Survival [%]
		FAM111A WT					FAM111A KO #14					FAM111A KO #16					p-value vs WT		p-value vs WT		2nd replicate is shown in Fig.1b
	Niraparib [nM]	Tech. Rep.1	Tech. Rep.2	Tech. Rep.3	Average	SD	Tech. Rep.1	Tech. Rep.2	Tech. Rep.3	Average	SD	Tech. Rep.1	Tech. Rep.2	Tech. Rep.3	Average	SD	KO #14		KO #16
Biol. Rep. 1	0	93.3333	101.026	105.641	100	6.21762	100.614	99.6908	99.6908	99.9985	0.532931	94.0866	101.927	103.99	100.001	5.22522
	100	60.5128	69.2308	53.8462	61.1966	7.71507	34.1533	39.6917	32.3072	35.3841	3.84302	52.4079	51.5826	48.2813	50.7572	2.18359	0.00657424	**	0.087154	n.s.
	200	32.1368	35.2137	24.9573	30.7692	5.26318	4.923	4.76916	3.07688	4.25634	1.02434	7.84055	8.52832	4.81437	7.06108	1.97586	0.00102068	**	0.0018682	**
	300	20.5128	25.641	17.4359	21.1966	4.14508	0.615375	0.615375	0.307688	0.512813	0.177644	1.10043	0.756544	0.343884	0.733619	0.378793	0.00098912	***	0.00104346	**
	400	16.0684	13.6752	9.91453	13.2194	3.10214	0.0384609	0.0384609	0.0769219	0.0512813	0.0222054	0.103165	0.103165	0.137553	0.114628	0.0198541	0.00182288	**	0.00185627	**
Biol. Rep. 2 (shown)	0	97.1452	94.912	107.939	99.9988	6.96661	96.5605	106.882	96.5605	100.001	5.9594	93.912	102.39	103.695	99.9989	5.31159
	100	63.6469	69.9743	67.7411	67.1208	3.20902	30.3	32.2978	34.9615	32.5198	2.33868	55.4342	57.3907	48.5864	53.8038	4.62303	0.000112322	***	0.0148694	*
	200	38.2129	32.5058	29.7763	33.4983	4.305	4.10659	4.66154	3.21868	3.9956	0.727804	10.2173	8.36947	3.47822	7.35499	3.48218	0.000304777	***	0.00121751	**
	300	17.6176	17.8658	14.8882	16.7905	1.65217	0.443956	0.443956	0.332967	0.40696	0.0640795	0.652167	0.869556	0.706514	0.742746	0.113133	6.76135e-05	****	7.38453e-05	****
	400	10.6698	11.9105	9.6773	10.7526	1.11891	0.0554945	0.138736	0.0554945	0.0832418	0.0480597	0.0815209	0.353257	0.190215	0.208331	0.136771	7.89914e-05	****	8.49098e-05	****
Biol. Rep. 3	0	99.3049	99.3049	101.395	100.002	1.20703	100.392	99.6078	100	100	0.392157	98.0919	108.832	93.0799	100.001	8.04769
	100	52.2657	45.9938	55.9243	51.3946	5.02223	24.7059	26.2745	15.6863	22.2222	5.71438	35.084	35.7999	29.356	33.4133	3.53194	0.0026674	**	0.00711765	**
	200	27.8751	27.1782	27.8751	27.6428	0.402342	2.22222	2.48366	2.22222	2.30937	0.150941	5.96666	5.25066	5.36999	5.5291	0.383602	5.51586e-08	****	2.65863e-07	****
	300	16.725	14.9828	16.725	16.1443	1.00585	0.392157	0.392157	0.326797	0.37037	0.0377353	1.01433	1.01433	0.417666	0.815443	0.344485	1.09545e-05	****	1.52656e-05	****
	400	8.01408	8.01408	6.96876	7.66564	0.603513	0.0326797	0.0980392	0.0653595	0.0653595	0.0326797	0.149166	0.208833	0.0894999	0.149166	0.0596666	2.62906e-05	****	2.78477e-05	****
		Survival [%]
		FAM111A WT					FAM111A KO #14					FAM111A KO #16					p-value vs WT		p-value vs WT		1st replicate is shown in Fig.1b
	CPT [nM]	Tech. Rep.1	Tech. Rep.2	Tech. Rep.3	Average	SD	Tech. Rep.1	Tech. Rep.2	Tech. Rep.3	Average	SD	Tech. Rep.1	Tech. Rep.2	Tech. Rep.3	Average	SD	KO #14		KO #16
Biol. Rep. 1 (shown)	0	112.033	100.495	87.4679	99.9988	12.2902	95.2461	105.736	99.0224	100.001	5.31292	96.574	106.121	97.3084	100.001	5.3128
	1	91.5621	90.8177	91.1899	91.1899	0.372204	64.6163	74.6864	66.7142	68.6723	5.31292	75.6435	76.7451	70.8699	74.4195	3.12301	0.00185034	**	0.000763968	***
	2	30.7068	31.6373	33.8705	32.0716	1.62595	17.6226	20.3499	17.0981	18.3569	1.74583	22.4911	20.3797	17.9929	20.2879	2.25051	0.000571464	***	0.00182375	**
	3	11.9105	12.6549	11.3522	11.9726	0.653568	1.83569	2.20283	1.6259	1.88814	0.29202	2.24911	1.65241	1.79011	1.89721	0.312436	1.67387e-05	****	1.76129e-05	****
	4	3.97017	4.28034	4.03221	4.09424	0.164126	0.139862	0.174828	0.104897	0.139862	0.0349655	0.103165	0.103165	0.137553	0.114628	0.0198541	2.15341e-06	****	1.97794e-06	****
Biol. Rep. 2	0	90.3894	102.116	107.49	99.9984	8.74474	98.0015	109.128	92.866	99.9986	8.31304	100.154	102.949	96.8929	99.9984	3.03089
	1	91.3666	92.3438	93.8095	92.5066	1.22959	65.477	63.3372	59.9136	62.9092	2.80628	78.2597	76.3963	69.8747	74.8436	4.40287	7.47631e-05	****	0.00259291	**
	2	36.2779	35.7893	35.1786	35.7486	0.550795	16.0483	15.9413	17.1182	16.3692	0.650786	25.1549	23.9903	21.5447	23.5633	1.84259	2.48674e-06	****	0.000391697	***
	3	10.749	7.93961	6.96243	8.55035	1.96578	0.927234	1.35519	1.21254	1.16499	0.217903	1.10635	1.45572	1.45572	1.33926	0.201711	0.00294403	**	0.0032058	**
	4	0.895751	0.895751	1.54721	1.1129	0.376118	0.0356628	0.0356628	0.0713257	0.0475504	0.0205899	0.0388193	0.0388193	0.0388193	0.0388193	0	0.00805156	**	0.00778208	**
Biol. Rep. 3	0	92.4138	111.724	95.8621	100	10.2987	103.297	101.32	95.3887	100.002	4.11539	97.9755	106.212	95.8079	99.9986	5.48935
	1	93.4483	92.069	87.931	91.1494	2.87126	85.9981	91.929	84.5154	87.4808	3.92292	72.3978	73.6984	79.3341	75.1434	3.68704	0.261268	n.s.	0.00404693	**
	2	35.3448	34.1379	31.3793	33.6207	2.03273	31.8786	32.3729	27.8011	30.6842	2.50902	29.9129	26.5531	27.3117	27.9259	1.76208	0.190355	n.s.	0.0214554	*
	3	13.6207	12.1552	10.7759	12.1839	1.42263	6.54871	4.3864	4.32462	5.08657	1.26662	4.3352	3.41397	3.08883	3.61266	0.646505	0.00296763	**	0.000685103	***
	4	4.02299	3.27586	2.93103	3.40996	0.558192	0.494242	0.247121	0.205934	0.315766	0.155931	0.578026	0.180633	0.289013	0.349224	0.205425	0.000760318	***	0.000875931	***
		Survival [%]
		FAM111A WT					FAM111A KO #14					FAM111A KO #16					p-value vs WT		p-value vs WT		1st replicate is shown in Fig.1b
	IR [Gy]	Tech. Rep.1	Tech. Rep.2	Tech. Rep.3	Average	SD	Tech. Rep.1	Tech. Rep.2	Tech. Rep.3	Average	SD	Tech. Rep.1	Tech. Rep.2	Tech. Rep.3	Average	SD	KO #14		KO #16
Biol. Rep. 1 (shown)	0	102.439	96.3415	101.22	100	3.22653	108.663	91.618	99.7145	99.9986	8.52616	93.1915	94.4681	112.34	100	10.7062
	1	50.4065	60.5691	45.935	52.3035	7.49924	40.4824	51.1356	42.613	44.7437	5.63717	55.7447	57.0213	44.2553	52.3404	7.03094	0.235294	n.s.	0.995337	n.s.
	2	17.2764	16.4634	14.8374	16.1924	1.24189	14.2754	16.6191	17.6844	16.193	1.74401	15.7447	16.5957	17.8723	16.7376	1.0709	0.999672	n.s.	0.595577	n.s.
	3	5.01355	5.69106	6.77507	5.82656	0.888542	4.68743	4.82948	5.96582	5.16091	0.700684	5.8156	6.09929	5.8156	5.91017	0.163787	0.365874	n.s.	0.880431	n.s.
	4	1.69377	0.813008	1.69377	1.88561	0.508506	1.42043	1.56248	1.42043	1.46778	0.0820088	1.56028	1.70213	1.20567	1.48936	0.255713	0.831318	n.s.	0.799527	n.s.
Biol. Rep. 2	0	94.1104	114.435	91.4594	100.001	12.5696	93.2984	106.193	100.504	99.9987	6.46231	93.633	112.36	94.0075	100	10.7053
	1	51.2526	52.1363	53.4618	52.2835	1.11192	47.787	48.1663	41.7188	45.8907	3.61793	64.4195	61.7978	61.0487	62.422	1.76997	0.0430079	*	0.00109868	**
	2	16.1269	13.6968	14.5805	14.8014	1.23001	16.6875	15.3601	13.8431	15.2969	1.42329	17.2285	12.5468	14.2322	14.6692	2.37121	0.671895	n.s.	0.935793	n.s.
	3	3.53466	4.41833	4.27105	4.07468	0.473431	3.79262	4.42472	3.41336	3.8769	0.510923	6.11735	5.1186	6.11735	5.78444	0.576629	0.648626	n.s.	0.0165491	*
	4	1.62005	1.10458	2.2828	2.06809	0.590642	1.39063	1.39063	2.02273	1.60133	0.364945	1.9975	1.62297	2.12235	1.91427	0.259883	0.873863	n.s.	0.546504	n.s.
Biol. Rep. 3	0	97.7157	102.859	99.43	100.001	2.61865	97.451	101.075	101.478	100.001	2.21784	100	100.758	99.2424	100	0.757576
	1	45.8578	47.1435	43.7149	45.5721	1.73208	46.3093	41.0744	43.0878	43.4905	2.64061	54.9242	50.7576	49.2424	51.6414	2.94222	0.317296	n.s.	0.0369666	*
	2	19.0717	17.5717	22.0717	19.5717	2.29132	21.3426	18.121	20.1345	19.866	1.62745	19.5076	20.6439	21.2121	20.4545	0.867912	0.864881	n.s.	0.566401	n.s.
	3	5.42865	3.1429	4.00006	4.19054	1.15472	5.23497	3.89267	5.23497	4.78754	0.774977	6.43939	4.0404	4.29293	4.92424	1.31822	0.498449	n.s.	0.5085	n.s.
	4	0.928585	1.28573	1.9286	1.76396	0.506764	1.40941	1.40941	1.54364	1.45416	0.0774977	1.70455	1.76768	1.83081	1.76768	0.0631313	0.816876	n.s.	0.259881	n.s.
Figure 1d: Annexin V positive cells			FACS graph of the third biological replicate is shown in Fig. 3c.
			Annexin V positive cells [%]
			Biol. Rep. 1	Biol. Rep. 2	Biol. Rep. 3	Average	SD	p-value (vs WT Niraparib)
	FAM111A WT	DMSO	11.56	13.53	8.99	11.36	2.2766
		Niraparib	52.5	34.2	39.6	42.1	9.40266
	FAM111A KO #14	DMSO	9.22	7.76	12.13	9.70333	2.22473
		Niraparib	80.9	72.9	68.5	74.1	6.28649	0.00804214	**
	FAM111A KO #16	DMSO	9.16	7.06	9.25	8.49	1.23923
		Niraparib	82.4	73.6	74	76.6667	4.96924	0.00489759	**

## Sheet: Figure 2
Figure 2a: EMSA for GST-FAM111A-strep			1st replicate is shown in Fig.2a
			1st replicate (shown)				2nd replicate
Oligo	Sample	Lane	Free oligo	Shifted oligo	Total	Band shift [%]	Free oligo	Shifted oligo	Total	Band shift [%]
ssDNA	BSA	1	30100000	1160000	31260000	3.71081	6.28436e+06	47409.4	6.33177e+06	0.748754
	GST-FAM111A -strep	1	63000000	1740000	64740000	2.68767	1.08842e+07	77336.8	1.09615e+07	0.70553
		2	52000000	9430000	61430000	15.3508	9.29108e+06	1.50423e+06	1.07953e+07	13.9341
		3	7220000	54300000	61520000	88.264	1.86385e+06	5.56722e+06	7.43107e+06	74.9181
dsDNA	BSA	1	21700000	22300	21722300	0.102659	123788	8174.56	131962	6.19463
	GST-FAM111A -strep	1	47800000	37100	47837100	0.0775549	220258	3227.89	223486	1.44433
		2	48400000	475000	48875000	0.971867	212069	4152.74	216222	1.92059
		3	29200000	12000000	41200000	29.1262	103987	59735.1	163722	36.4856
Y-fork	BSA	1	49000000	534000	49534000	1.07805	1.63721e+06	7268.92	1.64448e+06	0.44202
	GST-FAM111A -strep	1	77800000	611000	78411000	0.779227	2.41871e+06	19406.7	2.43812e+06	0.795971
		2	74000000	3170000	77170000	4.10781	2.12314e+06	244942	2.36808e+06	10.3435
		3	28800000	48600000	77400000	62.7907	573806	1.939e+06	2.51281e+06	77.1647
dsY-fork	BSA	1	27200000	208000	27408000	0.758903	1.00451e+06	15422	1.01993e+06	1.51206
	GST-FAM111A -strep	1	51000000	143000	51143000	0.279608	1.57531e+06	1194.35	1.5765e+06	0.0757596
		2	49600000	168000	49768000	0.337566	1.56373e+06	2872.06	1.5666e+06	0.183331
		3	44000000	420000	44420000	0.94552	1.49414e+06	23709.9	1.51785e+06	1.56207
Figure 2c: Fluorescence polarization assays
		378	126	42	14	4.66667	1.55556	Protein conc. [nM]
	Rep. 1	228	179	70	24	-2	9	Fluorescence polarization [mp]
	Rep. 2	271	237	125	50	42	34
Strep-FAM111A	Rep. 3	233	192	97	30	17	6
	Average	244	202.667	97.3333	34.6667	19	16.3333
	SD	23.516	30.4357	27.5015	13.6137	22.0681	15.3731
		1500	500	166.667	55.5556	18.5185	6.17284	2.05761	Protein conc. [nM]
	Rep. 1	2	6	7	7	7	8	5	Fluorescence polarization [mp]
	Rep. 2	25	17	25	18	31	27	22
BSA	Rep. 3	54	56	57	57	49	46	40
	Average	27	26.3333	29.6667	27.3333	29	27	22.3333
	SD	26.0576	26.2742	25.3246	26.2742	21.0713	19	17.5024
Figure 2e: EMSA for FAM111A truncation mutants			2nd replicate is shown in Fig.2e
		1st replicate				2nd replicate (shown)
Sample	Lane	Free oligo	Shifted oligo	Total	Band shift [%]	Free oligo	Shifted oligo	Total	Band shift [%]
MBP	1	43000000	140000	43140000	0.324525	5795655	137529	5.93318e+06	2.31796
1-282aa	1	23500000	446000	23946000	1.86252	3.74298e+06	105535	3.84852e+06	2.74222
	2	24600000	1580000	26180000	6.03514	3.99855e+06	327082	4.32563e+06	7.56147
	3	22300000	9450000	31750000	29.7638	3.26516e+06	712208	3.97737e+06	17.9065
	4	16800000	22400000	39200000	57.1429	2328546	2.93878e+06	5.26733e+06	55.7926
283-611aa	1	24800000	161000	24961000	0.645006	4211244	33472.3	4.24472e+06	0.788564
	2	31900000	138000	32038000	0.430738	5.63329e+06	127596	5.76088e+06	2.21487
	3	47300000	279000	47579000	0.586393	7.22165e+06	84104.5	7.30576e+06	1.15121
	4	50300000	941000	51241000	1.83642	7.51648e+06	531944	8.04842e+06	6.60929
1-99aa	1	20100000	228000	20328000	1.12161	4226693	24120.7	4.25081e+06	0.567438
	2	21800000	280000	22080000	1.26812	4.93248e+06	-68.4375	4.93241e+06	-0.00138751
	3	33800000	621000	34421000	1.80413	6.63424e+06	110531	6.74477e+06	1.63877
	4	37800000	1360000	39160000	3.47293	9.1212e+06	182701	9.3039e+06	1.9637
100-175aa	1	21300000	591000	21891000	2.69974	4.23176e+06	85599.4	4.31736e+06	1.98268
	2	23400000	304000	23704000	1.28248	4.8018e+06	112955	4.91476e+06	2.29829
	3	30700000	310000	31010000	0.999678	6.92285e+06	89971.5	7.01282e+06	1.28296
	4	39200000	262000	39462000	0.66393	8.63527e+06	68399.6	8.70367e+06	0.785872
176-282aa	1	19800000	400000	20200000	1.9802	3.99126e+06	126821	4.11808e+06	3.0796
	2	19700000	1010000	20710000	4.87687	3.67259e+06	111669	3.78426e+06	2.95088
	3	16100000	7040000	23140000	30.4235	3.80802e+06	735407	4.54343e+06	16.1862
	4	5750000	36500000	42250000	86.3905	726381	5.87627e+06	6.60265e+06	88.9986
Figure 2f: EMSA for FAM111A F231A
Oligo	Sample	Lane	Free oligo	Shifted oligo	Total	Band shift [%]	This was reproduced in Supplementary Fig. 3i
ss	MBP	1	19861948	141898	20003846	0.709354
	WT	1	13200635	488385	13689020	3.56771
		2	11992970	3287266	15280236	21.5132
		3	7268275	9565648	16833923	56.8236
	F231A	1	17399783	666746	18066529	3.6905
		2	19001386	3061924	22063310	13.8779
		3	15205594	5624776	20830370	27.0028
			1st Rep. (shown)				2nd Rep.				1st rep is shown in Fig.2f right
Oligo	Sample	Lane	Free oligo	Shifted oligo	Total	Band shift [%]	Free oligo	Shifted oligo	Total	Band shift [%]
Y-fork	MBP	1	2202500	105457	2.30796e+06	4.56927	8617587	410755	9.02834e+06	4.54962
	WT	1	1.74508e+06	217300	1.96238e+06	11.0733	6585293	658398	7.24369e+06	9.08926
		2	1.53162e+06	577740	2.10936e+06	27.3894	6107976	1.03995e+06	7.14793e+06	14.549
		3	681202	1.29085e+06	1972051	65.4572	3644968	4.2175e+06	7.86247e+06	53.6409
	F231A	1	1875949	189028	2.06498e+06	9.154	7873279	581449	8.45473e+06	6.8772
		2	1.96829e+06	437583	2405873	18.1881	8682724	1.36003e+06	1.00428e+07	13.5424
		3	1.65441e+06	925189	2.57959e+06	35.8657	7264748	2.8447e+06	1.01094e+07	28.139

## Sheet: Figure 4
Figure 4b: Cell proliferation assays
		Cell number [x10^6]				Doubling time [hr]
		Day 0	Day 2	Day 4	Day 6
FAM111A WT	Biol. Rep. 1	1	11.8	128.62	2160.82
	Biol. Rep. 2	1	12.1	103.455	1334.57
	Biol. Rep. 3	1	9.95	80.595	1398.32
	Average	1	11.2833	104.223	1631.24	13.4936
	SD	0	1.1644	24.0217	459.736
FAM111A KO #14	Biol. Rep. 1	1	4.485	97.3245	1839.43
	Biol. Rep. 2	1	8.74	146.395	1200.44
	Biol. Rep. 3	1	13.6	89.76	1503.48
	Average	1	8.94167	111.16	1514.45	13.6305
	SD	0	4.56085	30.7481	319.638
PARP1 KO #17	Biol. Rep. 1	1	5.75	52.9	798.79
	Biol. Rep. 2	1	10.1	95.95	834.765
	Biol. Rep. 3	1	7	56.35	397.268
	Average	1	7.61667	68.4	676.941	15.3144
	SD	0	2.23961	23.9213	242.871
FAM111A/PARP1 DKO #1	Biol. Rep. 1	1	5.05	91.1525	1048.25
	Biol. Rep. 2	1	8.27	136.455	859.666
	Biol. Rep. 3	1	9.95	80.595	1398.32
	Average	1	7.75667	102.734	1102.08	14.2489
	SD	0	2.49001	29.6764	273.333
Figure 4c: Clonogenic survival assays (FAM111A, PARP1 KO)
		Survival [%]																				3rd replicate is shown in Fig.4c
		FAM111A WT					PARP1 KO #17					FAM111A KO #14					FAM111A/PARP1 DKO #1					p-value vs WT		p-value vs FAM111A KO #14
	Niraparib [nM]	Tech. Rep.1	Tech. Rep.2	Tech. Rep.3	Average	SD	Tech. Rep.1	Tech. Rep.2	Tech. Rep.3	Average	SD	Tech. Rep.1	Tech. Rep.2	Tech. Rep.3	Average	SD	Tech. Rep.1	Tech. Rep.2	Tech. Rep.3	Average	SD	PARP1 KO #17		FAM111A/PARP1 DKO #1
Biol. Rep. 1	0	100.157	99.2035	100.634	99.9984	0.728538	106.27	92.3731	101.365	100.003	7.04789	96.8036	95.8451	107.347	99.9984	6.38168	100.391	106.228	93.387	100.002	6.4292
	100	91.5725	90.6186	96.8188	93.0033	3.33858	109.54	90.7382	101.365	100.548	9.42742	67.5708	63.737	62.7785	64.6955	2.53582	101.558	88.7177	108.562	99.6128	10.0644	0.261413	n.s.	0.00432075	**
	200	58.5046	69.6332	65.8177	64.6519	5.65516	99.1853	87.7408	89.3757	92.1006	6.18971	40.5744	33.2263	36.4211	36.7406	3.68447	88.7177	85.9939	82.881	85.8642	2.92051	0.00477061	**	5.48185e-05	****
	300	54.6891	46.1042	48.3299	49.7077	4.45522	105.725	85.5609	75.7514	89.0124	15.282	15.6547	11.8209	10.543	12.6729	2.66023	96.1108	86.383	72.3749	84.9563	11.9321	0.012881	*	0.000512438	***
	400	43.2426	34.9756	37.8372	38.6851	4.1982	95.3704	90.4657	95.9154	93.9172	3.00148	3.51432	2.55587	2.23639	2.76886	0.665058	99.2237	85.9939	79.7681	88.3286	9.93571	4.98459e-05	****	0.000118727	***
Biol. Rep. 2	0	102.528	102.973	94.5036	100.001	4.76649	101.388	98.7885	99.8284	100.002	1.30849	94.4615	100	105.538	100	5.53846	90.099	104.95	104.95	100	8.57451
	100	84.6967	78.4558	74.4439	79.1988	5.1666	99.3085	94.629	100.868	98.2686	3.24702	60.9231	64.6154	67.0769	64.2051	3.09737	87.1287	97.0297	88.1188	90.7591	5.45304	0.00564403	**	0.00184003	**
	200	51.1152	52.3039	47.549	50.3227	2.47453	97.402	96.3622	91.856	95.2067	2.94802	22.359	16.8205	16.2051	18.4615	3.38927	79.2079	82.5083	83.4983	81.7382	2.24649	3.54674e-05	****	1.12645e-05	****
	300	29.4209	26.4491	30.3125	28.7275	2.02287	96.3622	89.4296	84.9235	90.2384	5.76207	2.05128	2.25641	2.05128	2.11966	0.118431	85.8086	78.5479	76.8977	80.418	4.7407	6.33741e-05	****	8.89766e-06	****
	400	20.2083	18.4252	19.614	19.4158	0.907904	96.0155	100.522	82.1505	92.8959	9.57467	0.641026	0.487179	0.564103	0.0470085	0.0769231	86.4686	80.8581	79.868	82.3982	3.55967	0.000188428	***	2.37897e-06	****
Biol. Rep. 3 (shown)	0	94.7354	110.976	94.2843	99.9985	9.50928	100.171	96.0191	103.804	99.9983	3.89555	98.563	95.9081	105.532	100.001	4.97055	107.627	103.915	88.4518	99.9979	10.17
	100	64.5103	67.217	61.8036	64.5103	2.70673	108.995	105.361	100.69	105.015	4.16298	32.5225	40.819	35.5092	36.2836	4.20213	106.39	85.3591	97.7299	96.4929	10.5697	0.00014567	***	0.000785746	***
	200	24.0598	30.3755	25.5635	26.6663	3.29909	95.5001	92.3859	95.8461	94.5774	1.9057	4.20359	2.87614	2.43366	3.17113	0.921101	86.1838	84.9467	77.1118	82.7474	4.91963	6.5583e-06	****	1.03424e-05	****
	300	17.1426	15.0374	12.3306	14.8369	2.41224	87.1957	91.6939	96.8841	91.9246	4.84832	0.276552	0.165931	0.110621	0.184368	0.0844879	88.658	79.586	77.9365	82.0602	5.77308	1.60583e-05	****	1.63049e-05	****
	400	8.72167	5.7142	8.12018	7.51868	1.59141	86.5037	88.2338	93.078	89.2718	3.40785	0.0829655	0.0276552	0.0553103	0.0553103	0.0276552	85.3591	88.658	90.7198	88.2456	2.70404	2.97248e-06	****	5.88117e-07	****
Figure 4f: TOP1cc foci
	Cells with >8 TOP1cc foci [%]
Column	1	2	3	4	5
FAM111A	WT	KO #14
FAM111A (exo)	-	Ve	WT	S541A	YFAA
Biol. Rep. 1	0	84.8	10	83.2	87.6
Biol. Rep. 2	2.5	68.3	11.3	80.9	72.3
Biol. Rep. 3	3.7	82.6	10.5	80.8	85.9
Average	2.06667	78.5667	10.6	81.6333	81.9333
SD	1.88768	8.95898	0.655744	1.35769	8.3859
	p-value	vs column 1	vs column 2	vs column 2	vs column 2
		0.000132534	0.000195761	0.589231	0.659436
		***	***	n.s.	n.s.

## Sheet: Figure 5
Figure 5b: CldU tract length			1st replicate is shown in Fig.5b.			Figure 5c,d: DNA combing (Niraparib, CPT)				1st replicate is shown in Fig.5c,d.													Figure 5e: DNA combing rescue (Niraparib)					2nd replication is shown in Fig.2e												Figure 5g: DNA combing rescue (F231A)				2nd replication is shown in Fig.2g
						IdU/CldU					IdU/CldU					IdU/CldU							IdU/CldU																	IdU/CldU
	CldU tract length [µm]					1st Rep. (shown)					1st Rep. (shown)					2nd Rep.							1st Rep.								2nd Rep. (shown)									1st Rep.									2nd Rep. (shown)
	1st Rep. (shown)		2nd Rep.			DMSO		Niraparib			DMSO		CPT			DMSO		Niraparib		CPT			DMSO				Niraparib				DMSO				Niraparib					DMSO			Niraparib			CPT			DMSO
	WT	KO	WT	KO		WT	KO	WT	KO		WT	KO	WT	KO		WT	KO	WT	KO	WT	KO		Ve	WT	S541A	YFAA	Ve	WT	S541A	YFAA	Ve	WT	S541A	YFAA	Ve	WT	S541A	YFAA		Ve	WT	F231A	Ve	WT	F231A	Ve	WT	F231A	Ve
	3.86264	3.74658	3.45072	3.29253		0.290503	0.353934	0.378739	0.149879		0.955657	1.09504	0.921165	1.40276		0.589318	0.556912	0.361522	0.392044	0.589017	0.410689		0.367257	0.515598	0.278988	0.383737	0.301864	0.522017	0.310638	0.316663	0.392057	0.319116	0.378472	0.309376	0.245658	0.432949	0.291191	0.255289		0.646953	0.336078	0.439931	0.248543	0.327346	0.238025	0.204444	0.285665	0.197725	0.406753
	4.24356	4.01653	3.78299	4.02893		0.318698	0.379248	0.379381	0.168202		0.903877	0.671637	0.802775	0.982929		0.595728	0.659451	0.466417	0.40719	0.605131	0.438203		0.396995	0.553715	0.472877	0.505423	0.326303	0.541786	0.334639	0.335891	0.40888	0.452866	0.452529	0.49596	0.335993	0.43916	0.366891	0.271156		0.70082	0.556692	0.441385	0.321327	0.333289	0.267216	0.278206	0.357121	0.221889	0.412539
	4.35898	4.23386	4.16741	4.14579		0.334603	0.549382	0.412744	0.189896		0.632128	0.764487	0.828728	0.884316		0.62562	0.684245	0.656644	0.427973	0.645455	0.458411		0.434518	0.606411	0.529552	0.591357	0.350786	0.549111	0.365391	0.339979	0.410281	0.495822	0.507796	0.500013	0.33946	0.466905	0.403312	0.363669		0.709738	0.602032	0.507179	0.334031	0.348135	0.279259	0.307465	0.365196	0.308889	0.461925
	4.92909	4.63196	4.88585	4.56248		0.372822	0.560931	0.413172	0.208338		1	0.776032	1.09134	1.06951		0.671502	0.68677	0.66868	0.431272	0.758513	0.474277		0.472165	0.614777	0.548024	0.593668	0.358719	0.56477	0.369764	0.352215	0.429022	0.503848	0.548442	0.530627	0.342974	0.503601	0.406572	0.365482		0.711133	0.612467	0.513837	0.363918	0.413843	0.3327	0.310534	0.431947	0.315859	0.474848
	5.40668	4.95421	4.99952	4.63577		0.480481	0.647264	0.430266	0.208978		1.46358	0.833304	0.773668	0.731382		0.672137	0.691424	0.694424	0.473351	0.765789	0.499033		0.58925	0.61836	0.564606	0.611497	0.390269	0.595767	0.387138	0.372699	0.470477	0.593931	0.570488	0.542844	0.355706	0.518518	0.415887	0.368702		0.744606	0.623064	0.555942	0.364587	0.450434	0.340561	0.33044	0.434684	0.328951	0.500908
	5.72623	5.04245	5.0973	4.77424		0.49568	0.651524	0.466974	0.234505		1.02201	1.5615	0.448754	0.704504		0.702491	0.69429	0.729264	0.485004	0.775736	0.512807		0.593323	0.62283	0.602256	0.642071	0.391367	0.604531	0.399833	0.372749	0.482668	0.655292	0.595175	0.593414	0.363163	0.541406	0.428702	0.383514		0.756933	0.627304	0.558271	0.381165	0.458694	0.369026	0.414752	0.498732	0.351736	0.502591
	5.88998	5.31669	5.44261	4.793		0.579511	0.651865	0.482223	0.250138		0.909733	0.64625	0.845647	0.872411		0.704886	0.74789	0.73532	0.485613	0.782851	0.523222		0.639212	0.629312	0.651296	0.64271	0.394179	0.616538	0.409851	0.3742	0.490714	0.666279	0.617493	0.61496	0.380514	0.582102	0.462131	0.38792		0.760951	0.662725	0.567038	0.381321	0.473438	0.388775	0.422432	0.51608	0.375255	0.553245
	5.96216	5.31669	5.6213	4.8442		0.581833	0.661651	0.482941	0.26272		1.04371	0.814454	1.02353	0.926026		0.705108	0.76241	0.739448	0.486578	0.802567	0.531578		0.663488	0.650076	0.656899	0.676848	0.395597	0.619213	0.417769	0.386399	0.497827	0.686792	0.623722	0.646204	0.396662	0.585734	0.462802	0.388928		0.76705	0.690188	0.577637	0.40221	0.481297	0.391283	0.431896	0.519068	0.385442	0.558575
	6.04483	5.64626	5.6213	4.90413		0.624997	0.672119	0.487627	0.280563		1.0061	1.30805	1	0.739183		0.733942	0.76616	0.769239	0.48686	0.809908	0.539402		0.676248	0.687697	0.684102	0.688931	0.406242	0.625923	0.421869	0.390462	0.50939	0.687182	0.681163	0.646402	0.397095	0.587027	0.471687	0.401929		0.783895	0.694273	0.620957	0.424512	0.48589	0.39337	0.438815	0.526427	0.429529	0.568095
	6.12639	5.72623	5.72337	4.98601		0.647683	0.698105	0.498325	0.280741		1.13577	0.832958	1.06105	0.965696		0.750261	0.78195	0.771063	0.493626	0.830441	0.573631		0.689876	0.702828	0.688178	0.704815	0.420889	0.626145	0.432928	0.408982	0.543021	0.721809	0.683151	0.664857	0.413892	0.632884	0.476239	0.414938		0.785462	0.715614	0.632814	0.44334	0.537918	0.394767	0.440391	0.579879	0.441524	0.587915
	6.20461	5.869	5.72337	5.08855		0.689406	0.711224	0.504612	0.283419		0.901384	1.15259	0.748484	0.620931		0.754239	0.79224	0.780248	0.500102	0.841806	0.574978		0.703741	0.715108	0.69119	0.705322	0.437987	0.634898	0.436177	0.412926	0.561257	0.72222	0.701606	0.666216	0.416358	0.682633	0.4954	0.421799		0.787211	0.715652	0.638865	0.445232	0.562222	0.396318	0.442447	0.59793	0.442565	0.615391
	6.32353	6.01971	5.75866	5.17615		0.689786	0.727123	0.50517	0.292158		1.05889	0.973692	0.954315	0.907911		0.7578	0.794398	0.812447	0.503581	0.851236	0.581709		0.70444	0.715275	0.696616	0.722886	0.441103	0.661134	0.44157	0.416025	0.575169	0.725367	0.721983	0.671778	0.416973	0.684407	0.516912	0.423632		0.795191	0.724706	0.644298	0.448564	0.563804	0.396871	0.450682	0.62661	0.444943	0.641322
	6.35612	6.14436	5.838	5.19444		0.700022	0.782406	0.508474	0.298788		1.21555	1	1.05254	0.886742		0.76089	0.802732	0.813487	0.508172	0.852897	0.588353		0.720491	0.743067	0.705601	0.758182	0.459291	0.666945	0.444827	0.41913	0.57647	0.736795	0.73241	0.69877	0.43014	0.701974	0.517039	0.436133		0.79574	0.727046	0.644563	0.449567	0.566589	0.405026	0.46234	0.660606	0.449073	0.6421
	6.38871	6.20032	5.93625	5.5124		0.701634	0.7871	0.543998	0.298842		0.826407	0.824832	0.534635	1.01754		0.773262	0.815022	0.816076	0.518091	0.853046	0.598843		0.759943	0.74927	0.705959	0.769073	0.459688	0.681978	0.446155	0.420514	0.603111	0.751091	0.740502	0.703327	0.460148	0.714791	0.522022	0.436526		0.796571	0.748847	0.68681	0.455989	0.576201	0.408053	0.475731	0.687282	0.459202	0.642533
	6.40811	6.30175	5.95898	5.52766		0.717819	0.797464	0.565809	0.302714		0.818867	0.949972	0.931972	0.999688		0.797796	0.817249	0.816471	0.522945	0.863244	0.600377		0.759958	0.753442	0.745201	0.788419	0.46789	0.687418	0.451709	0.426016	0.606688	0.759903	0.752214	0.710241	0.465564	0.716643	0.527819	0.443952		0.802421	0.753277	0.687873	0.463975	0.579964	0.433098	0.481718	0.702331	0.494816	0.673718
	6.48506	6.48506	6.04976	5.61844		0.71806	0.820684	0.582675	0.307179		1.10876	0.802541	0.924708	0.787234		0.805397	0.835007	0.824703	0.531594	0.873528	0.605487		0.775127	0.75555	0.804283	0.794639	0.472042	0.706425	0.452649	0.426832	0.66312	0.760795	0.754399	0.716348	0.471366	0.71832	0.530505	0.444654		0.80485	0.754815	0.694256	0.479654	0.585772	0.439535	0.487483	0.702343	0.520576	0.675309
	6.49571	6.56947	6.15548	5.75962		0.732803	0.826988	0.58721	0.3144		0.904189	1.32577	0.658359	0.516931		0.822319	0.836	0.824921	0.533617	0.879855	0.614703		0.788858	0.767567	0.806134	0.795366	0.476357	0.708392	0.452829	0.433836	0.670552	0.765896	0.754585	0.745457	0.472002	0.742282	0.53531	0.4472		0.807023	0.756716	0.707099	0.483385	0.586121	0.458778	0.494393	0.702812	0.523205	0.694359
	6.49571	6.68601	6.27568	5.94388		0.733049	0.83716	0.588521	0.320043		1.06515	1.16861	1.08804	0.737086		0.839532	0.848764	0.825278	0.540881	0.885363	0.617758		0.804465	0.777269	0.806664	0.797279	0.48794	0.712062	0.455908	0.440312	0.678115	0.771838	0.783678	0.78994	0.477734	0.74851	0.552886	0.447882		0.807749	0.768415	0.717415	0.489671	0.605634	0.469519	0.497241	0.705311	0.523846	0.714158
	6.54213	7.07091	6.28553	6.07472		0.733173	0.837166	0.603361	0.327122		1.20369	1.12201	1.12844	0.887956		0.841375	0.852235	0.826411	0.545574	0.891691	0.621494		0.810672	0.809889	0.807415	0.805649	0.494452	0.718757	0.493218	0.446646	0.72004	0.775033	0.789503	0.791523	0.485808	0.761345	0.554058	0.449292		0.813189	0.773277	0.729343	0.500905	0.617407	0.469892	0.504507	0.705442	0.532625	0.720704
	6.55056	7.19459	6.36725	6.14738		0.733731	0.840446	0.603588	0.328051		1.16909	0.833099	1.21217	0.773601		0.851547	0.852294	0.838383	0.549109	0.898071	0.631964		0.820263	0.811104	0.817812	0.813734	0.495338	0.720154	0.508607	0.45084	0.764574	0.777182	0.804345	0.810756	0.487275	0.762068	0.564793	0.449696		0.820301	0.778564	0.732549	0.516143	0.636618	0.472415	0.505148	0.706979	0.534176	0.727226
	6.56947	7.5628	6.3911	6.26137		0.741543	0.84354	0.616354	0.330015		1.24088	1.11453	0.720526	1.24271		0.851737	0.856437	0.843604	0.562077	0.898904	0.634174		0.838724	0.813472	0.827384	0.816605	0.500296	0.743935	0.511825	0.45325	0.769684	0.777889	0.808464	0.811459	0.489712	0.794118	0.575069	0.454177		0.833959	0.785399	0.743802	0.517542	0.637539	0.474188	0.521401	0.719228	0.538149	0.730402
	6.67981	7.61908	6.46884	6.3628		0.746691	0.855641	0.626816	0.336169		0.79088	1.24848	0.610052	1.40892		0.85311	0.857326	0.853477	0.576185	0.902039	0.634505		0.842967	0.818602	0.857509	0.827674	0.504644	0.748576	0.518386	0.45858	0.800758	0.787262	0.815254	0.818366	0.497722	0.816203	0.580446	0.457854		0.838192	0.787073	0.749069	0.519768	0.652917	0.477527	0.528777	0.722491	0.54036	0.732619
	6.75994	7.66248	6.47313	6.47917		0.759759	0.85626	0.633383	0.339722		1.03698	1.348	1	0.272915		0.860112	0.859299	0.854846	0.576591	0.910561	0.638407		0.843136	0.826413	0.857548	0.828265	0.514712	0.782154	0.537098	0.466122	0.805671	0.787352	0.821249	0.837317	0.51025	0.823433	0.582629	0.465666		0.840995	0.788309	0.754818	0.525178	0.663582	0.483637	0.532478	0.741248	0.546208	0.733865
	6.84706	7.66773	6.59269	6.63339		0.767479	0.858349	0.633769	0.345515		0.709285	0.665033	0.784393	0.305381		0.862558	0.861661	0.859199	0.582472	0.913664	0.642988		0.844454	0.848355	0.872024	0.828932	0.524789	0.787662	0.538007	0.469236	0.811909	0.789646	0.821499	0.838274	0.510821	0.832039	0.592552	0.47256		0.843192	0.78965	0.755294	0.530148	0.665554	0.493807	0.532799	0.749033	0.550889	0.74393
	6.93513	7.71971	6.59269	6.79078		0.774984	0.861953	0.634717	0.34894		0.785855	1.22841	1.02896	0.870418		0.864291	0.862915	0.879065	0.585485	0.913708	0.64625		0.852497	0.849356	0.882845	0.832892	0.525131	0.787778	0.538683	0.470365	0.813345	0.797754	0.82397	0.838281	0.514115	0.833371	0.596497	0.473115		0.844315	0.808025	0.767404	0.546148	0.67911	0.496436	0.537467	0.761579	0.553778	0.745006
	7.00827	7.81733	6.6849	6.79078		0.784358	0.864711	0.637513	0.350293		1.32611	1.32097	1.28388	0.77528		0.870906	0.874003	0.889365	0.586008	0.918471	0.648726		0.855104	0.853604	0.883964	0.832897	0.531854	0.788308	0.546809	0.472263	0.81495	0.803475	0.829601	0.85099	0.514419	0.838603	0.599106	0.479998		0.846911	0.808737	0.769186	0.551027	0.683801	0.496967	0.553673	0.776194	0.559488	0.758635
	7.04944	8.24483	6.79078	6.88998		0.789225	0.878067	0.648005	0.362023		0.925769	1.04537	0.876298	0.890588		0.872155	0.876548	0.891417	0.597503	0.922216	0.663067		0.855598	0.857075	0.884779	0.833867	0.534402	0.790435	0.548368	0.474817	0.825826	0.804354	0.845286	0.858951	0.514915	0.854155	0.60109	0.484522		0.849982	0.81851	0.775339	0.551759	0.693008	0.517457	0.556391	0.789183	0.565329	0.773598
	7.10016	8.24483	6.7965	6.99603		0.792896	0.879314	0.656612	0.366039		1.18044	0.834964	1.05442	0.318094		0.888542	0.881549	0.892156	0.606611	0.922895	0.669157		0.867583	0.859546	0.886559	0.83688	0.538084	0.793883	0.553853	0.481174	0.842685	0.811396	0.85669	0.879814	0.517419	0.866173	0.602943	0.485059		0.856874	0.823445	0.776213	0.551931	0.695585	0.521547	0.560476	0.798297	0.568001	0.786386
	7.13307	8.24658	7.01526	7.04642		0.79706	0.879953	0.665787	0.367635		0.613403	0.727558	0.792321	0.609762		0.891319	0.884078	0.893334	0.612088	0.929965	0.669261		0.871131	0.859838	0.888135	0.83732	0.538156	0.796613	0.558136	0.485899	0.849658	0.812322	0.858382	0.884875	0.526021	0.871226	0.604081	0.489689		0.857566	0.833499	0.77986	0.555183	0.699919	0.527702	0.561964	0.799463	0.576733	0.790718
	7.21002	8.25835	7.07504	7.21033		0.813573	0.883137	0.670823	0.367693		0.862992	0.671726	0.588116	0.67831		0.900531	0.884215	0.897276	0.612479	0.933646	0.677565		0.87335	0.861787	0.894515	0.839357	0.539242	0.813714	0.559757	0.495315	0.863627	0.821626	0.874243	0.886818	0.535455	0.884665	0.607062	0.489974		0.859676	0.835531	0.780951	0.564543	0.705815	0.535452	0.565773	0.80024	0.582287	0.791431
	7.27854	8.26502	7.11383	7.21033		0.814316	0.883392	0.678976	0.369568		0.973097	0.75434	0.992775	0.773903		0.900662	0.888938	0.898131	0.621144	0.942576	0.681131		0.876888	0.869588	0.894749	0.84811	0.550706	0.815667	0.562188	0.504902	0.868082	0.822731	0.875931	0.892807	0.539584	0.89352	0.60784	0.493268		0.859873	0.835818	0.783437	0.576972	0.706727	0.565629	0.57068	0.8016	0.597718	0.79854
	7.41367	8.33975	7.16502	7.21415		0.818943	0.88381	0.700081	0.383472		0.923314	1.1608	0.732944	0.928328		0.904532	0.895622	0.89925	0.626408	0.943388	0.682309		0.878552	0.877364	0.895911	0.853449	0.552804	0.819557	0.564746	0.506594	0.87434	0.828842	0.877329	0.898404	0.541496	0.899165	0.608284	0.495654		0.860901	0.839997	0.784467	0.592233	0.707042	0.573595	0.573083	0.809312	0.604833	0.800668
	7.43593	8.35787	7.20795	7.21415		0.828171	0.889555	0.710859	0.384428		1.07643	1.19985	0.815921	0.579296		0.90721	0.898876	0.900957	0.628939	0.944059	0.683939		0.881636	0.879928	0.905202	0.853978	0.55397	0.827975	0.564762	0.507567	0.877817	0.829023	0.878659	0.905355	0.560319	0.903357	0.613495	0.516056		0.863732	0.843528	0.790913	0.595074	0.710935	0.580961	0.575569	0.810537	0.611819	0.832973
	7.5318	8.4186	7.21415	7.22671		0.836686	0.894535	0.713228	0.384618		1.38674	1.28307	0.868745	0.48908		0.911246	0.901788	0.907925	0.648417	0.945697	0.690336		0.882784	0.89192	0.905676	0.854852	0.562753	0.838278	0.569846	0.507734	0.880564	0.835756	0.898637	0.919306	0.560437	0.904563	0.625483	0.526455		0.864705	0.846949	0.791348	0.607402	0.716306	0.582873	0.580098	0.818793	0.621559	0.850425
	7.5628	8.46932	7.33243	7.25692		0.836978	0.902989	0.717965	0.385754		0.97579	1	0.989726	0.753414		0.912627	0.901933	0.908727	0.654335	0.953827	0.696675		0.895591	0.892851	0.912615	0.85675	0.572203	0.841033	0.585088	0.509004	0.888405	0.845803	0.907061	0.922573	0.5616	0.905385	0.626163	0.537651		0.866469	0.847233	0.799917	0.624188	0.728477	0.594677	0.587902	0.81984	0.624547	0.854494
	7.57552	8.48394	7.41987	7.27695		0.845365	0.912925	0.733847	0.395894		1.13004	0.690746	0.983903	0.616071		0.922175	0.903988	0.912425	0.661337	0.959737	0.699317		0.897276	0.895117	0.930906	0.858455	0.574265	0.846782	0.601907	0.511035	0.888754	0.846888	0.907452	0.92301	0.564779	0.905518	0.632479	0.539879		0.878256	0.873978	0.806778	0.628581	0.731183	0.599455	0.593428	0.827448	0.631361	0.856309
	7.67854	8.5132	7.44642	7.42226		0.845744	0.91333	0.736931	0.40177		1.01875	0.862021	0.77128	0.288299		0.925367	0.907244	0.913614	0.699795	0.965103	0.703048		0.90479	0.913879	0.934535	0.869242	0.581851	0.852327	0.612961	0.514001	0.88895	0.850832	0.913304	0.925336	0.572178	0.90857	0.655485	0.540763		0.883076	0.874503	0.823592	0.642966	0.741491	0.600018	0.593755	0.831649	0.649181	0.859563
	7.76423	8.85294	7.52512	7.43816		0.850208	0.918635	0.746279	0.403826		0.81784	0.81578	0.87428	0.735697		0.925724	0.917357	0.918892	0.712655	0.985041	0.704593		0.910123	0.918464	0.936518	0.883945	0.588227	0.852503	0.618716	0.525219	0.894424	0.862888	0.92382	0.926869	0.573955	0.924238	0.663358	0.544389		0.892285	0.887705	0.824309	0.643822	0.742	0.601777	0.599322	0.833202	0.657022	0.868832
	7.87711	8.86232	7.63196	7.45612		0.851121	0.91882	0.774072	0.407316		0.396137	0.984813	0.721112	0.740389		0.928542	0.918404	0.921438	0.717953	0.985135	0.712545		0.914943	0.921965	0.943001	0.88802	0.591182	0.854649	0.623291	0.539542	0.906562	0.866221	0.93562	0.929042	0.593159	0.931827	0.671538	0.545915		0.893953	0.894038	0.827497	0.651951	0.750414	0.602648	0.603767	0.837092	0.662113	0.877385
	7.89459	8.9814	7.64292	7.55199		0.856259	0.920133	0.775738	0.407505		1.00318	1.0432	0.977782	1.29517		0.929451	0.918988	0.924845	0.736702	0.986481	0.714155		0.916466	0.923586	0.948333	0.892541	0.594923	0.855872	0.628279	0.548289	0.912721	0.88432	0.935817	0.933006	0.614911	0.939769	0.6771	0.547548		0.902618	0.898922	0.838664	0.66019	0.755671	0.605926	0.608699	0.84941	0.665613	0.89336
	7.93816	9.03037	7.75533	7.63116		0.858332	0.922349	0.778277	0.436806		1.08525	0.889121	0.711958	0.892056		0.929908	0.922605	0.934721	0.740797	0.986979	0.715511		0.923128	0.926342	0.948798	0.893695	0.60329	0.857259	0.629336	0.548715	0.913817	0.887286	0.937758	0.935582	0.632927	0.948716	0.687996	0.550685		0.904982	0.900718	0.843444	0.66795	0.764836	0.631413	0.610547	0.852583	0.666659	0.898925
	7.9849	9.12003	7.76328	7.73784		0.861131	0.922706	0.784259	0.451522		1.68291	1.56724	1.1456	0.880728		0.930363	0.923585	0.936924	0.752308	0.9911	0.727349		0.925517	0.926502	0.949315	0.898282	0.605945	0.857468	0.637307	0.549232	0.918994	0.890671	0.947359	0.941919	0.635933	0.951204	0.688801	0.556977		0.90703	0.904498	0.853719	0.679047	0.765238	0.641576	0.6108	0.857633	0.670226	0.914654
	8.02115	9.14706	7.8496	7.74006		0.870917	0.925287	0.784851	0.451981		1.63473	0.397949	1.13659	0.623293		0.931557	0.930045	0.940087	0.759019	0.99446	0.733909		0.933039	0.927106	0.962471	0.899295	0.607416	0.857627	0.639709	0.556162	0.920258	0.896259	0.952673	0.942526	0.645129	0.95217	0.689756	0.559398		0.914664	0.907952	0.853724	0.682465	0.76791	0.642596	0.611463	0.864246	0.673431	0.920241
	8.09634	9.21176	7.86884	7.74372		0.871113	0.92553	0.788184	0.45634		0.745573	1.05579	0.891421	0.59636		0.932901	0.932264	0.951447	0.76268	0.9985	0.744069		0.939752	0.932728	0.976373	0.906443	0.611585	0.862596	0.641817	0.558118	0.921587	0.905178	0.960671	0.950953	0.652358	0.953676	0.696812	0.559986		0.924991	0.912431	0.854799	0.686327	0.768088	0.654002	0.62619	0.865901	0.675843	0.923163
	8.14229	9.32941	7.87822	7.74372		0.871403	0.930058	0.790889	0.4605		0.420484	1.10336	1.10474	0.718573		0.934197	0.932567	0.961499	0.768094	0.999057	0.744308		0.940524	0.940435	0.98095	0.917829	0.61245	0.864801	0.649086	0.569157	0.925003	0.905348	0.963126	0.956635	0.672589	0.95507	0.699721	0.564334		0.927637	0.920171	0.861195	0.690173	0.771396	0.66014	0.638969	0.867975	0.67896	0.93235
	8.14388	9.34849	7.97456	7.95549		0.875148	0.932141	0.798718	0.470466		0.7202	0.976825	0.441401	0.823039		0.938842	0.934798	0.964002	0.769722	1.00045	0.753285		0.948537	0.94464	0.98425	0.920323	0.61299	0.865669	0.654703	0.578921	0.930989	0.905543	0.963211	0.957303	0.674175	0.955229	0.701576	0.566804		0.931472	0.923813	0.863267	0.695597	0.777584	0.664732	0.657219	0.868389	0.688086	0.933377
	8.21637	9.35867	8.05787	8.03418		0.895937	0.945985	0.804779	0.474519		0.783206	1.07688	1.0773	0.976191		0.949088	0.935566	0.965593	0.77093	1.00608	0.754116		0.950575	0.948314	0.98629	0.921776	0.620611	0.865838	0.658023	0.57996	0.931277	0.913879	0.964248	0.959281	0.677306	0.963179	0.702293	0.57265		0.9375	0.933037	0.872898	0.697767	0.787741	0.664887	0.666307	0.870669	0.688595	0.941528
	8.35787	9.40143	8.05787	8.0558		0.911778	0.962516	0.808181	0.479507		1.6812	1.07754	0.934299	0.726998		0.953811	0.946682	0.967488	0.771784	1.00878	0.754919		0.957466	0.957724	0.986325	0.927481	0.642926	0.867526	0.661254	0.595408	0.938629	0.917192	0.972959	0.960628	0.69074	0.963595	0.702662	0.57441		0.939371	0.94257	0.877342	0.697784	0.791119	0.667741	0.671533	0.877725	0.692299	0.944338
	8.4186	9.4248	8.05787	8.0558		0.917381	0.962805	0.808443	0.479984		1.04916	1.1295	0.800376	0.87564		0.954503	0.948431	0.974753	0.779466	1.01074	0.761766		0.966221	0.963007	0.986757	0.927689	0.643137	0.870686	0.664068	0.595438	0.940769	0.917508	0.975756	0.967856	0.704296	0.9643	0.710734	0.576469		0.942464	0.945426	0.881362	0.69826	0.797611	0.683393	0.686648	0.88188	0.695	0.949954
	8.45628	9.44674	8.06137	8.16725		0.917409	0.964281	0.814391	0.480756		0.995017	0.707108	1.21799	0.585507		0.956526	0.951885	0.986942	0.782927	1.01298	0.766428		0.96883	0.964809	0.9888	0.929761	0.643901	0.870764	0.668105	0.605587	0.941979	0.923257	0.979139	0.968939	0.705484	0.984747	0.713388	0.584238		0.946751	0.95	0.88356	0.699126	0.816128	0.702191	0.686899	0.893668	0.703297	0.953307
	8.46773	9.51081	8.31049	8.29157		0.91902	0.965125	0.814415	0.482599		0.90974	1.09256	0.871022	0.579913		0.958051	0.970209	0.997156	0.783575	1.01365	0.767998		0.975982	0.96619	0.989332	0.930566	0.647061	0.872576	0.684149	0.618348	0.946564	0.924236	0.985762	0.969882	0.706023	0.997865	0.716978	0.584556		0.94899	0.958016	0.901469	0.704932	0.817802	0.708323	0.692786	0.893773	0.71136	0.959111
	8.50175	9.55994	8.37313	8.37917		0.91954	0.979165	0.816186	0.483545		0.740927	0.958709	1.23069	0.597809		0.960648	0.985848	0.997693	0.786428	1.01404	0.770695		0.976325	0.967856	0.993933	0.940351	0.647666	0.875059	0.696402	0.619524	0.960292	0.92539	0.990251	0.982201	0.711079	1.00023	0.721275	0.587306		0.952817	0.961767	0.903651	0.714158	0.822793	0.716703	0.705269	0.902243	0.712252	0.960687
	8.5132	9.58013	8.47965	8.37917		0.92397	0.979481	0.816419	0.48727		0.810243	0.771446	0.559345	0.950791		0.962648	0.993644	1.00521	0.787432	1.01439	0.775357		0.979671	0.970598	0.996316	0.942039	0.654286	0.891063	0.696995	0.621562	0.966773	0.927776	0.998537	0.985904	0.714294	1.0007	0.72419	0.588078		0.954831	0.963734	0.904051	0.72374	0.839988	0.723391	0.710936	0.908556	0.714719	0.973668
	8.54865	9.71876	8.48172	8.48172		0.927361	0.981667	0.823387	0.491614		0.864173	0.702713	0.605291	0.410114		0.962907	0.993705	1.00602	0.787854	1.01459	0.780739		0.996521	0.971439	0.997062	0.94671	0.655099	0.89158	0.697169	0.632463	0.967855	0.932629	0.999012	0.987748	0.719864	1.01035	0.729469	0.590606		0.960212	0.966928	0.905112	0.726289	0.843521	0.72628	0.714632	0.910163	0.731195	0.982766
	8.55994	9.77663	8.71431	8.48506		0.928206	0.991875	0.82644	0.495155		0.89343	0.972565	0.639091	0.588592		0.966053	1.00025	1.0092	0.793908	1.01503	0.78169		0.999521	0.979294	0.997495	0.949225	0.6642	0.89186	0.700215	0.635297	0.97323	0.940697	1	0.989081	0.722952	1.01415	0.733559	0.594657		0.965717	0.969455	0.905242	0.736116	0.848014	0.729464	0.71488	0.910864	0.731547	0.98774
	8.57122	9.81335	8.73227	8.4876		0.931876	1.00525	0.831031	0.496084		0.879772	0.59498	0.837407	0.83697		0.967235	1.00523	1.00948	0.801493	1.021	0.783989		1.00036	0.980637	0.997562	0.9493	0.669064	0.893682	0.705248	0.641197	0.973679	0.949337	1.01971	0.995514	0.726812	1.01721	0.736759	0.595683		0.966352	0.973291	0.90683	0.741747	0.84903	0.731254	0.733702	0.914059	0.735103	0.99311
	8.88251	9.99841	8.82003	8.58569		0.936461	1.00531	0.833306	0.501603		1.08754	0.739263	0.951196	0.661611		0.971906	1.0089	1.01474	0.803237	1.02587	0.784718		1.00126	0.984722	0.99778	0.958147	0.676791	0.895365	0.708967	0.651272	0.980354	0.950126	1.02012	1.00228	0.731094	1.0227	0.740592	0.600214		0.969508	0.974928	0.916705	0.747864	0.851429	0.735209	0.734229	0.914137	0.738321	0.995011
	8.8903	10.0329	8.90556	8.76884		0.938641	1.00787	0.833774	0.505076		1.00243	0.915674	0.619214	0.643855		0.975054	1.02058	1.01592	0.806089	1.02808	0.787477		1.02032	0.986723	0.998188	0.959457	0.682545	0.897339	0.717239	0.654399	0.983854	0.960291	1.02462	1.00257	0.739448	1.02941	0.743459	0.60733		0.973561	0.975979	0.917121	0.751409	0.857637	0.735503	0.739846	0.916745	0.738755	0.995176
	9.00588	10.1137	8.90556	8.86884		0.940256	1.00892	0.834819	0.506585		0.902987	0.714726	0.644478	0.507815		0.978546	1.03085	1.02041	0.806691	1.02982	0.805253		1.02416	0.98826	1	0.971522	0.683145	0.900096	0.721673	0.667014	0.996811	0.96198	1.02685	1.00856	0.746162	1.03041	0.747393	0.609206		0.97988	0.977586	0.92139	0.753435	0.857954	0.735956	0.74056	0.922702	0.747722	1.00366
	9.03482	10.1463	8.91876	8.90302		0.940969	1.02187	0.847437	0.509395		1.05334	1.0577	1.21119	0.697785		0.985183	1.03337	1.02283	0.807611	1.03073	0.80571		1.02816	0.988543	1.00108	0.972605	0.686987	0.907913	0.724076	0.681038	0.996954	0.964215	1.02856	1.01292	0.748751	1.03568	0.755841	0.610631		0.985385	0.99589	0.923408	0.75457	0.859508	0.737554	0.750713	0.925516	0.750125	1.00899
	9.22369	10.1965	8.92576	9.01892		0.941348	1.02216	0.856679	0.509749		0.25046	1.04075	0.852366	0.465876		0.989529	1.034	1.02355	0.816664	1.03315	0.809923		1.03278	0.997347	1.00687	0.974898	0.69632	0.911106	0.725543	0.681692	0.997654	0.965403	1.0333	1.02946	0.76313	1.04276	0.762741	0.614155		0.985858	1	0.931139	0.759647	0.865218	0.737734	0.759894	0.926184	0.755193	1.01261
	9.23418	10.1965	8.94324	9.11558		0.941744	1.02434	0.866314	0.511518		1.3666	1.09427	0.795023	0.53247		0.990723	1.03579	1.02416	0.818176	1.03557	0.810966		1.03331	0.998553	1.00845	0.976948	0.697896	0.915221	0.727909	0.688232	0.998073	0.966943	1.03611	1.03256	0.764842	1.04989	0.76958	0.615931		0.98744	1.0001	0.931316	0.764428	0.877159	0.738137	0.764469	0.931864	0.757173	1.03039
	9.28331	10.3361	9.01892	9.11749		0.944853	1.02448	0.875927	0.511928		1.35351	0.795469	1.09505	0.575703		0.992958	1.03702	1.03733	0.827498	1.0389	0.814467		1.04071	1.00045	1.0115	0.986511	0.69927	0.915692	0.737483	0.688393	1.00269	0.96841	1.03835	1.03719	0.764905	1.05154	0.772969	0.619242		1	1.00046	0.934006	0.767452	0.8782	0.740573	0.768485	0.933581	0.760108	1.04039
	9.31304	10.4568	9.04881	9.1248		0.947493	1.0306	0.880716	0.512849		0.857916	0.950132	0.842389	1.1371		0.996889	1.03841	1.04057	0.828304	1.03936	0.825261		1.04186	1.00537	1.01786	0.998124	0.705502	0.920608	0.747003	0.6895	1.0157	0.970056	1.03839	1.04358	0.765106	1.05259	0.780872	0.624748		1.00423	1.0045	0.939525	0.781539	0.886792	0.741996	0.771211	0.933594	0.763186	1.0419
	9.45262	10.707	9.11558	9.14515		0.947768	1.0326	0.881135	0.513317		0.593359	1	0.821621	1		0.997994	1.03879	1.04382	0.835216	1.0425	0.83211		1.0419	1.01941	1.0197	1.00205	0.705772	0.923891	0.748538	0.691156	1.01932	0.970376	1.04072	1.0467	0.787688	1.0543	0.78476	0.629737		1.00769	1.01598	0.944981	0.783861	0.889464	0.742467	0.771843	0.935294	0.76331	1.04389
	9.5469	10.7108	9.23068	9.16471		0.949225	1.03454	0.88129	0.517736		0.888795	1	0.948687	0.576766		1.00136	1.04149	1.04506	0.83849	1.04315	0.838987		1.04344	1.01976	1.02019	1.00525	0.708068	0.934948	0.751788	0.696811	1.02374	0.972857	1.04166	1.04731	0.797846	1.05639	0.79113	0.633455		1.00807	1.01789	0.945459	0.813919	0.899847	0.750349	0.779871	0.938345	0.763701	1.08423
	10.1517	10.7134	9.23625	9.22099		0.95005	1.03574	0.885515	0.518885		0.807151	0.978747	0.933954	0.796171		1.00281	1.04248	1.04541	0.843845	1.04634	0.839039		1.0453	1.02085	1.0244	1.00741	0.719865	0.947837	0.757084	0.701269	1.02486	0.978195	1.04809	1.04878	0.797861	1.05716	0.815763	0.634287		1.0095	1.01817	0.947321	0.818331	0.901701	0.754954	0.781414	0.941218	0.765222	1.08629
	10.1965	10.8025	9.3275	9.22337		0.955927	1.03828	0.891104	0.520368		0.959467	1.19339	0.89443	1.02218		1.00334	1.04462	1.0523	0.844991	1.05143	0.839429		1.04677	1.02323	1.0273	1.01301	0.724034	0.950269	0.764596	0.727263	1.02582	0.981682	1.04943	1.04907	0.802214	1.06082	0.821027	0.63611		1.0113	1.01992	0.949213	0.82121	0.906083	0.755775	0.783049	0.946913	0.769636	1.10536
	10.1965	10.8591	9.34197	9.34865		0.956136	1.04934	0.892276	0.52241		0.516122	0.934072	0.809998	1.02741		1.00499	1.04494	1.06195	0.846418	1.05272	0.844095		1.05539	1.02615	1.02905	1.01738	0.734324	0.951758	0.764639	0.73189	1.0514	0.986189	1.04944	1.05841	0.824936	1.06239	0.83606	0.646221		1.01235	1.02299	0.95014	0.834085	0.908683	0.757184	0.786725	0.9504	0.769738	1.10782
	10.2315	11.0655	9.34865	9.3655		0.956421	1.05045	0.903662	0.533722		1.0601	1.08527	0.870862	0.961765		1.01644	1.04588	1.06323	0.848159	1.06076	0.845995		1.06301	1.02642	1.03547	1.01746	0.734411	0.953843	0.772052	0.735702	1.05375	0.989395	1.0534	1.06621	0.826127	1.06651	0.839441	0.64769		1.01952	1.02696	0.955729	0.834113	0.910574	0.764208	0.793261	0.951627	0.784015	1.10929
	10.249	11.0816	9.5442	9.47107		0.965359	1.06041	0.906507	0.534618		0.832571	1.07693	0.421669	0.973995		1.02286	1.04795	1.07078	0.850915	1.06752	0.849775		1.0641	1.03491	1.03559	1.02215	0.737932	0.956282	0.77241	0.736094	1.05495	0.992033	1.05689	1.06882	0.826373	1.0691	0.842202	0.654011		1.02224	1.02819	0.96144	0.835962	0.915332	0.770372	0.793377	0.956753	0.785847	1.10936
	10.3014	11.0867	9.5601	9.53959		0.967203	1.06711	0.908263	0.53519		1.10103	1.44805	1.01202	0.790811		1.02426	1.0512	1.07245	0.856704	1.06791	0.849829		1.06574	1.0388	1.03694	1.03532	0.739647	0.965118	0.773784	0.737659	1.05813	1.01021	1.06493	1.07537	0.835935	1.09132	0.84672	0.659664		1.02269	1.03042	0.963468	0.838366	0.930252	0.777564	0.806833	0.957309	0.789439	1.11805
	10.3121	11.1647	9.64499	9.53959		0.969327	1.07004	0.910381	0.544306		0.621499	1.01238	0.975713	0.351853		1.0307	1.05519	1.07624	0.863792	1.06908	0.861232		1.07889	1.04096	1.03951	1.03935	0.744893	0.966749	0.776713	0.740589	1.06213	1.01903	1.0684	1.08099	0.838913	1.0955	0.856135	0.659924		1.03062	1.03316	0.966053	0.841543	0.930491	0.780597	0.813437	0.957568	0.792078	1.12665
	10.324	11.1709	9.68219	9.54134		0.970272	1.07547	0.917	0.555334		0.874801	0.769569	1.30561	0.981484		1.03208	1.06664	1.07693	0.874874	1.07348	0.864435		1.07896	1.06631	1.04212	1.03954	0.750713	0.966948	0.776891	0.74287	1.0718	1.02089	1.07225	1.08479	0.850722	1.09992	0.870155	0.662065		1.03271	1.03615	0.978658	0.843223	0.934722	0.785777	0.815092	0.959943	0.795253	1.12687
	10.3242	11.2887	9.75326	9.54197		0.978533	1.07556	0.919316	0.559622		0.776432	1.06758	0.923548	0.995349		1.04535	1.0672	1.08593	0.878788	1.07648	0.879823		1.08042	1.07584	1.04318	1.0509	0.763019	0.986209	0.777301	0.746971	1.07512	1.02106	1.07263	1.08981	0.86097	1.11697	0.876016	0.678197		1.03445	1.04443	0.980085	0.857496	0.935249	0.787	0.819977	0.9682	0.795256	1.12823
	10.3574	11.438	9.75835	9.55374		0.978545	1.07702	0.92572	0.568682		0.867367	0.803811	1.09224	0.637329		1.0455	1.07137	1.09138	0.889659	1.07834	0.884463		1.08315	1.09378	1.05143	1.05249	0.764678	0.989792	0.780073	0.753048	1.09004	1.02334	1.07334	1.09594	0.862282	1.11899	0.882117	0.681688		1.03891	1.05	0.980788	0.85846	0.942	0.792705	0.824824	0.972549	0.798443	1.14593
	10.4025	11.4501	9.76534	9.64722		0.978854	1.07703	0.936274	0.568947		0.593887	1.02851	1.26142	0.953005		1.04989	1.0761	1.09229	0.891281	1.08089	0.885957		1.08623	1.09559	1.05303	1.08033	0.767036	0.999183	0.784692	0.755104	1.09506	1.02659	1.07951	1.10661	0.86238	1.13361	0.892335	0.683887		1.04272	1.05603	0.984074	0.866619	0.944548	0.803341	0.828399	0.974082	0.801668	1.16978
	10.4238	11.5208	9.76534	9.70302		0.980129	1.09133	0.936302	0.570042		0.624183	0.612216	1.01918	1.14926		1.05078	1.07642	1.09238	0.895078	1.08103	0.886223		1.08635	1.09668	1.05627	1.08553	0.774159	1.00254	0.788498	0.757904	1.10392	1.03198	1.0882	1.1109	0.872762	1.14018	0.897187	0.685895		1.04613	1.06063	0.984968	0.868358	0.969295	0.805485	0.841038	0.974405	0.804737	1.18169
	10.4739	11.5865	9.79746	9.75835		0.98423	1.09192	0.966786	0.571645		0.792384	1.12844	0.44116	1.05924		1.05615	1.08053	1.09332	0.897012	1.08286	0.895688		1.09066	1.10093	1.05863	1.09356	0.778923	1.01131	0.800988	0.769127	1.10927	1.0347	1.10031	1.11166	0.890432	1.14784	0.903997	0.711702		1.05504	1.07177	0.993485	0.87413	0.9728	0.814536	0.85883	0.978193	0.819231	1.18471
	10.7943	11.5971	9.86598	9.77917		0.987077	1.09452	0.970054	0.575611		0.936452	1.05944	0.788184	0.563542		1.05737	1.08208	1.09996	0.902601	1.08303	0.899207		1.09469	1.10324	1.06136	1.10082	0.77926	1.01178	0.818653	0.773711	1.11534	1.03546	1.10093	1.11618	0.898168	1.15816	0.915191	0.716614		1.05649	1.08312	0.99598	0.878684	0.987581	0.832343	0.86561	0.985901	0.822862	1.1888
	10.9162	11.7343	9.86598	9.77917		0.997449	1.09876	0.97373	0.575945		0.914105	1.00347	1.03847	0.925542		1.06028	1.08307	1.1102	0.919655	1.08721	0.908478		1.09529	1.10779	1.06432	1.10398	0.783655	1.01677	0.855724	0.779372	1.11938	1.03878	1.1056	1.11956	0.920794	1.16209	0.918253	0.720609		1.05701	1.08649	1.00215	0.882117	0.988236	0.834507	0.866319	0.987086	0.823082	1.19156
	10.9377	11.8186	9.98315	9.9256		1.01909	1.1076	0.988376	0.579461		0.452203	1.04572	1.12565	0.800398		1.06373	1.08832	1.11211	0.919788	1.08991	0.911847		1.0997	1.11065	1.065	1.11077	0.788476	1.02072	0.862857	0.782851	1.12381	1.03917	1.11059	1.12316	0.921597	1.16623	0.939132	0.730438		1.06081	1.09009	1.0124	0.887018	0.988268	0.838013	0.885329	0.989373	0.823178	1.20049
	11.0405	11.8197	10.0022	9.96343		1.01956	1.10794	0.995253	0.57961		0.983935	1.40259	1.02718	0.286041		1.06381	1.0961	1.11318	0.927997	1.09064	0.931058		1.10062	1.11671	1.08219	1.12654	0.789626	1.03464	0.872921	0.790426	1.12967	1.04385	1.11734	1.12964	0.940913	1.17168	0.948615	0.756054		1.0623	1.0909	1.0206	0.896672	0.998818	0.838529	0.885338	0.992691	0.824634	1.20431
	11.1956	12.0313	10.0695	9.96804		1.02572	1.10817	0.996726	0.583435		1.14002	0.915627	0.856857	0.931854		1.0734	1.10037	1.11413	0.9298	1.09098	0.936717		1.10085	1.136	1.08246	1.1303	0.794622	1.03713	0.873039	0.796648	1.13018	1.06218	1.12201	1.14354	0.94241	1.17271	0.950727	0.764089		1.06452	1.10739	1.02304	0.904111	0.999737	0.838875	0.890276	0.995103	0.824687	1.22496
	11.2777	12.1636	10.1771	10.0084		1.02994	1.12389	1	0.589652		0.945924	0.875012	1.00229	0.63597		1.07518	1.10157	1.11436	0.931766	1.09151	0.937295		1.1022	1.13746	1.08375	1.14822	0.800466	1.04641	0.88189	0.807672	1.13045	1.06682	1.12235	1.14689	0.960498	1.18223	0.967008	0.783988		1.06828	1.10984	1.04393	0.907311	1.00637	0.839937	0.914545	0.999467	0.82655	1.24446
	11.2887	12.1806	10.1887	10.0191		1.0311	1.12557	1	0.597691		1.10484	0.945557	0.457108	0.539052		1.07823	1.10521	1.11537	0.934387	1.0916	0.939491		1.10418	1.13941	1.08489	1.14873	0.806804	1.05432	0.882572	0.816045	1.14514	1.07182	1.13318	1.15867	0.969665	1.18564	0.975884	0.787804		1.06945	1.11421	1.04492	0.914745	1.00663	0.846832	0.92469	1.00176	0.827988	1.25502
	11.392	12.2286	10.2019	10.1245		1.03824	1.13568	1.01184	0.60266		1	0.65551	0.596465	1.01744		1.08413	1.1083	1.11659	0.950014	1.09185	0.940388		1.10426	1.14824	1.09743	1.14949	0.809694	1.06622	0.921324	0.816559	1.1496	1.07466	1.13837	1.17993	0.974154	1.21167	1.00124	0.790185		1.07624	1.1213	1.05409	0.917976	1.01295	0.84956	0.925632	1.00663	0.833356	1.2803
	11.5173	12.3291	10.2299	10.1771		1.04039	1.15844	1.0163	0.607658		0.777768	1.1327	0.399045	0.826691		1.09116	1.10948	1.11804	0.950992	1.10809	0.941359		1.11975	1.14846	1.106	1.15099	0.82163	1.08179	0.939121	0.824479	1.1583	1.08289	1.15048	1.1943	0.994937	1.22263	1.00621	0.801381		1.07938	1.1282	1.06	0.92511	1.01307	0.853525	0.928925	1.00922	0.833902	1.29392
	11.6008	13.0506	10.2858	10.3728		1.04528	1.16071	1.02114	0.609298		0.905022	0.816127	1.01988	0.857136		1.09371	1.11225	1.11955	0.952176	1.1101	0.947423		1.12166	1.15727	1.10826	1.16264	0.824616	1.09012	0.973469	0.835431	1.15888	1.08415	1.15611	1.20766	1.00052	1.22593	1.01515	0.804285		1.09016	1.13128	1.06307	0.927697	1.015	0.863915	0.93483	1.02606	0.834722	1.29769
	11.6114	13.1526	10.2946	10.6248		1.05102	1.18248	1.02744	0.61071		0.930738	0.993722	0.856109	0.915895		1.09452	1.11965	1.12129	0.956694	1.11748	0.948075		1.12504	1.16694	1.10844	1.16342	0.825638	1.10182	0.977621	0.839767	1.17321	1.08493	1.16262	1.21603	1.01058	1.24991	1.01673	0.810523		1.10502	1.14359	1.06662	0.932417	1.0202	0.865817	0.937049	1.02823	0.847343	1.31567
	11.6919	13.1706	10.389	10.6248		1.05312	1.19633	1.03263	0.612974		0.782179	0.410077	0.653313	0.938167		1.09845	1.12703	1.12336	0.959822	1.1202	0.957699		1.1269	1.16712	1.11051	1.17423	0.848706	1.10974	0.978893	0.850992	1.19752	1.08783	1.1648	1.22191	1.0153	1.25833	1.0184	0.815223		1.11145	1.15045	1.069	0.947627	1.02273	0.867304	0.940057	1.02933	0.86055	1.31801
	11.7707	13.3318	10.3956	10.6852		1.0605	1.19704	1.03465	0.615175		0.833514		0.867431	0.589643		1.10259	1.13248	1.12767	0.975918	1.12138	0.959889		1.12808	1.16859	1.11912	1.18332	0.850421	1.11824	1.00124	0.870938	1.20932	1.09328	1.17172	1.23923	1.01812	1.2607	1.02212	0.834254		1.11697	1.15497	1.08074	0.954272	1.03042	0.873024	0.944752	1.03094	0.864991	1.32168
	11.9208	13.4553	10.4133	10.7173		1.07164	1.20788	1.04609	0.62449		0.235369		1.00214	0.357527		1.10305	1.13451	1.14001	0.984851	1.12198	0.964151		1.13146	1.18505	1.12118	1.18713	0.863896	1.12021	1.01012	0.872727	1.21831	1.09755	1.181	1.24648	1.03536	1.26649	1.03762	0.885555		1.1313	1.15987	1.09479	0.958128	1.03946	0.889459	0.949802	1.03436	0.870604	1.33578
	11.9243	13.876	10.4933	10.8113		1.07914	1.21174	1.0586	0.628166		1.08354		0.851236	0.594193		1.10807	1.138	1.14255	0.985358	1.12227	0.967842		1.14278	1.18715	1.12192	1.18881	0.886911	1.12298	1.03806	0.885005	1.22758	1.10038	1.18174	1.24818	1.03995	1.27146	1.06625	0.893599		1.1324	1.16152	1.09667	0.960273	1.03973	0.898846	0.951998	1.043	0.883565	1.33704
	11.9579	14.0989	10.5121	10.9173		1.0795	1.22537	1.07155	0.629504		1		0.846957	0.942441		1.10907	1.14085	1.14558	0.98944	1.12839	0.973239		1.14772	1.19065	1.12906	1.19382	0.888511	1.14469	1.04011	0.900769	1.24671	1.11464	1.19498	1.25444	1.0452	1.27191	1.07134	0.905369		1.13911	1.17173	1.10822	0.961529	1.06037	0.904921	0.958854	1.0472	0.885952	1.34279
	11.9774	14.7723	10.7095	11.3486		1.08261	1.24113	1.07302	0.637683		1.4637		1.00065	0.872438		1.11457	1.14665	1.14614	0.994042	1.1285	0.977474		1.15482	1.192	1.13181	1.19871	0.892408	1.14817	1.04332	0.908758	1.25424	1.12642	1.21937	1.25639	1.06249	1.27443	1.09629	0.936806		1.14395	1.18064	1.11461	0.972377	1.06656	0.905075	0.958915	1.05486	0.893333	1.35923
	11.9959	15.525	10.7801	11.3531		1.09303	1.24207	1.07556	0.640604		1.0367		1.17565	0.821592		1.11704	1.14693	1.14753	1.01397	1.14321	0.977539		1.16741	1.19298	1.15185	1.20983	0.895481	1.14966	1.04455	0.921385	1.26847	1.12708	1.24317	1.25875	1.07479	1.28556	1.13539	0.940285		1.15021	1.1866	1.1161	0.972738	1.0736	0.905376	0.965741	1.06552	0.900365	1.37981
	12.0313	15.7482	10.9173	11.3808		1.11205	1.24577	1.08273	0.649455		0.548196		0.965863	0.978265		1.12888	1.1516	1.14934	1.02516	1.14346	0.977676		1.17	1.21554	1.18145	1.21132	0.898644	1.16803	1.05831	0.933248	1.27453	1.13329	1.26348	1.25897	1.08788	1.28566	1.16218	0.944836		1.15966	1.19304	1.14172	0.988755	1.07548	0.913814	0.971409	1.06619	0.905176	1.40885
	12.0897	16.2142	10.9215	11.5547		1.12445	1.25903	1.09842	0.651007		1.00752		0.869956	0.983935		1.13127	1.16694	1.15049	1.03092	1.18168	0.982506		1.1803	1.22719	1.18415	1.21335	0.913665	1.17353	1.06642	0.936894	1.27757	1.14187	1.27211	1.25959	1.11684	1.2876	1.22006	0.954387		1.16239	1.20495	1.15094	0.990246	1.0824	0.924316	0.977461	1.07373	0.915881	1.43505
	12.4459	17.7814	11.0355	11.5765		1.12681	1.2743	1.10278	0.652039		0.993865		0.976189	0.984559		1.13393	1.1827	1.16412	1.03719	1.1881	0.985493		1.18421	1.22811	1.18699	1.23235	0.920186	1.17939	1.10136	0.958592	1.32106	1.16086	1.2791	1.34315	1.17486	1.3198	1.27401	0.969716		1.16338	1.20693	1.15932	1.00155	1.09033	0.927145	0.979164	1.07829	0.919682	1.4428
	12.6471	22.1539	11.1334	11.6226		1.13063	1.30615	1.106	0.662557		1.33333		1.13032	0.887096		1.13416	1.18777	1.16766	1.04442	1.19012	0.993907		1.18434	1.23838	1.18986	1.23444	0.921128	1.18676	1.12144	0.969121	1.38914	1.16395	1.30663	1.34496	1.18454	1.31983	1.28223	0.998688		1.17273	1.21202	1.16014	1.00946	1.0971	0.929892	0.984898	1.08681	0.923128	1.46097
	12.8483	25.7742	11.2393	11.6664		1.13077	1.33879	1.11198	0.662633		0.762573		1.24205	0.483433		1.13891	1.19647	1.17138	1.04511	1.19111	0.999202		1.18987	1.24411	1.19126	1.24039	0.937128	1.20139	1.13052	0.969233	1.45804	1.16405	1.3089	1.34708	1.19643	1.35247	1.29114	1.01024		1.17338	1.22623	1.16047	1.02276	1.11934	0.954731	0.986962	1.08825	0.924547
	12.9531		11.3585	11.7723		1.15721		1.11224	0.674597		0.857516		1.13855	0.811098		1.13947	1.20621	1.18756	1.06589	1.19565	1.00821		1.20487	1.25131	1.19313	1.2427	0.938901	1.2062	1.14485	0.98138	1.4625	1.16807	1.31516	1.41149	1.20763	1.36781	1.39718	1.02404		1.19003	1.22677	1.16104	1.02282	1.13333	0.979425	0.993808	1.08878	0.936743
	13.0885		11.4512	11.8223		1.16602		1.11642	0.675024		1.37661		1.07365	0.759083		1.15554	1.23429	1.19247	1.06836	1.19683	1.01738		1.21187	1.25243	1.20031	1.25187	0.941191	1.22483	1.15545	0.984614		1.19372	1.38505	1.4286	1.2482	1.38102	1.42754	1.0374		1.20368	1.2331	1.16407	1.02811	1.15193	0.991804	1.00859	1.10811	0.937229
	13.3391		11.7723	11.9785		1.16617		1.11802	0.689062		0.763069		1.07075	0.609364		1.15748	1.23628	1.19422	1.07177	1.20066	1.01782		1.21598	1.26162	1.20546	1.25428	0.945122	1.23325	1.27887	0.985849		1.19777	1.38675	1.44146	1.27194	1.55002	1.45405	1.04262		1.21175	1.2511	1.18018	1.03215	1.15249	1	1.02191	1.11112	0.95466
	13.372		11.7881	12.4119		1.1678		1.15501	0.69377		0.80734		1.07032	0.814414		1.15768	1.24128	1.2033	1.07946	1.2069	1.01941		1.21683	1.27161	1.22817	1.25541	0.955423	1.23726	1.29847	0.988255		1.19807	1.39061	1.50266	1.27344			1.07179		1.21321	1.25347	1.18084	1.03543	1.15349	1.00441	1.0299	1.12685	0.957703
	13.3936		12.0831	12.7402		1.16922		1.16247	0.700661		1.13946		0.856711	1.11281		1.15928	1.24598	1.20686	1.09432	1.21583	1.02721		1.22486	1.27532	1.23031	1.25728	0.956046	1.2434	1.41885	0.990734		1.21535		1.547				1.07498		1.2143	1.30238	1.20041	1.04203	1.18481	1.01811	1.04023	1.13341	0.967344
	13.4553		12.2987	12.8404		1.17046		1.16723	0.711379		1.24255		1.01998	0.682928		1.16975	1.28081	1.21851	1.09875	1.22013	1.03832		1.23059	1.27854	1.23442	1.26108	0.967794	1.25363	1.43159	1.00592		1.23159						1.07757		1.22043	1.31239	1.22885	1.05797	1.21646	1.02013	1.04372	1.14123	0.980206
	13.5687		12.3019	13.0474		1.17336		1.17323	0.716369		1.28585		1.08042	0.803878		1.17651	1.31306	1.22303	1.11011	1.22247	1.04182		1.2605	1.27959	1.23671	1.30066	0.981082	1.25603		1.02181		1.24012						1.07773		1.25197	1.31461	1.26772	1.06627	1.23315	1.02657	1.04838	1.15481	0.98753
	13.6658		12.6343	13.0521		1.17688		1.19518	0.716375		0.943671		0.881338	0.665966		1.1883	1.32424	1.22653	1.1496	1.23048	1.05745		1.26978	1.28183	1.2419	1.304	0.98266	1.25782		1.03181		1.24629						1.07927		1.25203	1.32106	1.27487	1.07285	1.25171	1.03041	1.05724	1.15662	1.00024
	13.6779		12.7469	13.4622		1.18067		1.20591	0.71994		1.20846		0.96256	0.969175		1.20195	1.33772	1.25205	1.16321	1.23073	1.06316		1.27057	1.28317	1.25251	1.30473	0.988087	1.30025		1.04682		1.25886						1.09018		1.2649	1.34718	1.28527	1.0938	1.25562	1.03354	1.08227	1.1687	1.00085
	13.9593		13.3886	13.7932		1.18085		1.20675	0.722954		0.903703		0.91864	0.493601		1.20829	1.38741	1.25434	1.19532	1.25042	1.06848		1.27382	1.29206	1.26705	1.31906	0.988478	1.31241		1.07444		1.26909						1.13613		1.31075	1.35645	1.28551	1.09507	1.26928	1.07012	1.11204	1.17626	1.04081
	14.2661			14.206		1.18112		1.21225	0.723975		1.35581		1.04845	0.823431		1.21009		1.2757	1.19822	1.27163	1.10647		1.28351	1.3264	1.27563	1.3428	0.997333	1.31999		1.0756		1.27784						1.13613		1.32506	1.36305	1.29748	1.10869	1.27995	1.07943	1.14236	1.18552	1.05019
	14.4943			14.6299		1.18156		1.25173	0.725351		1.22073		0.946185	0.332083		1.21124		1.29656	1.23549	1.29832	1.10712		1.28746	1.335	1.27635	1.34819	1.01338	1.34308		1.1233		1.28231						1.14068		1.32931	1.37248	1.31346	1.11348	1.29681	1.0935	1.14499	1.18738	1.06187
	14.6523			14.6359		1.18171			0.725351		1.21923		0.973334	0.74139		1.29847		1.33977	1.28704	1.31716	1.23476		1.2986	1.34206	1.35461	1.35314	1.02003	1.36104		1.1416		1.31671						1.14395		1.3585	1.37664	1.31392	1.13164	1.29868	1.1202	1.14962	1.20765	1.10043
	14.6674			14.7339		1.18575			0.729539		1.00391		1.23016	0.69421		1.31967		1.35156		1.42644	1.34165		1.32492	1.35047	1.36208	1.39012	1.07462	1.36821		1.15859		1.33107						1.14588		1.37252	1.39364	1.3174	1.15309	1.30968	1.12221	1.17915	1.22399	1.10539
	14.7723			15.3687		1.1985			0.736974		0.965691		0.625787	0.763412		1.32797		1.41516					1.3896	1.38023	1.40028	1.39389	1.07896	1.401		1.17833		1.37853						1.2967		1.38122	1.39862	1.33192	1.15877	1.31418	1.12701	1.1909	1.25025	1.11578
	14.8728			16.1175		1.21115			0.739707		0.911232		0.715191	0.63003		1.36948							1.4031	1.38313	1.42252	1.39638	1.08964	1.46192		1.17945		1.40964						1.34342		1.38766	1.42423	1.38027	1.23678	1.3836	1.18517	1.19589	1.25266	1.17538
	14.9366					1.2554			0.740202		0.841739		1.20198	0.368674									1.42372	1.38639	1.43988	1.42161	1.11924	1.53953		1.18505		1.4315						1.35966		1.43832	1.54537	1.41337	1.24964	1.3851	1.21269	1.1965	1.26202	1.21942
	14.9688					1.35928			0.74739		0.962819		0.780819	0.690453									1.48059	1.42731	1.44182	1.48565	1.12308	1.54265		1.21014		1.47472						1.45056		1.44807	1.57519	1.4422	1.27332	1.41616	1.36155	1.2101	1.27238	1.23505
	15.0167					1.36109			0.754956		0.976886		1.08306	0.622483										1.47499	1.51497	1.52384	1.1473	1.61112		1.22323		1.60187						1.4903		1.6439	1.77643	1.51568	1.33064	1.46728	1.38853	1.23281	1.38591	1.29541
	17.8246					1.36446			0.756299		0.777073		0.957182	0.859066										1.51221	1.51914	1.56419	1.16993	1.64998		1.2324								1.60485					1.38849	1.46786	1.52276	1.24279		1.30217
	18.7528					1.38524			0.760294		1.09633		0.945479	1.2619											1.565	1.5956	1.30186			1.26733													1.51615			1.2514
	18.996					1.49592			0.760905		0.971952		1.65663	0.646133																1.50523																1.25237
	19.3399					1.49815			0.763955		0.859937		0.220447	1.2129																1.58272																1.37621
									0.766811				1.05964	0.657188																																1.49169
									0.767062				0.953789	0.84486
									0.776326				1.15399	0.736381
									0.778263				1.15029	0.667781
									0.780476				0.847651	0.703826
									0.799251				1.07648	0.749529
									0.80095				1.16552	1.11079
									0.802705				0.4567	0.899747
									0.809466				0.750085	0.423004
									0.816915				1.36933	0.686532
									0.821068				1.13779	0.950268
									0.821874				1.43768	0.66686
									0.828375				0.705859	0.77301
									0.828706				0.977011	0.933627
									0.8387				1.14546	0.438577
									0.842745				0.546711	0.683737
									0.853138				1.31447	0.580434
									0.853321				0.955037	0.928583
									0.858452				0.73048	0.423351
									0.86275				1.061	0.37453
									0.864376				0.833323	1.15397
									0.870843				1.60728	0.440449
									0.873092				1.17234	0.585861
									0.884071				1.18915	0.97611
									0.886189				0.901261	0.649718
									0.890051				0.938388	0.68011
									0.894482				1.02512	0.897162
									0.906128				1.18555	0.800056
									0.909038				0.928238	1.14021
									0.916352				0.861408	0.688287
									0.916834				0.60475	0.969341
									0.918861				0.653858	1.18523
									0.921135				0.814086	0.802523
									0.931713				1.46186	0.745562
									0.936507					0.559259
									0.93759					1.10495
									0.94187					0.689386
									0.946695					0.422524
									0.956841					0.691872
									0.977978					0.882274
									0.982691					0.445796
									0.985818					0.730893
									0.987397					0.580858
									0.988865					0.535717
									1.02463					0.556934
									1.0343					0.783453
									1.03761					0.79223
									1.03826					0.212926
									1.03938					0.749987
									1.04716					0.96385
									1.06102					0.924312
									1.07032					0.458081
									1.07079					0.586762
									1.0753					1.0394
									1.09735					0.949516
									1.11034					0.612698
									1.12876					0.845851
									1.13536					0.778946
									1.15867					0.926633
									1.21559					0.683356
									1.22503					0.92534
									1.25992					0.766611
									1.26363					0.786789
									1.27397					0.673882
									1.3035					0.722818
														0.396933
														0.90673
														0.569395
														0.661997
														0.26161
														0.867401
														0.771661
														0.885271
														0.852781
														0.967231
														0.706992
														0.603693
														0.890508
														1.00829
														0.901525
														0.821443
														0.809261
														0.897431
														0.860241
														0.864661
														0.808682
														0.78766
														0.885353
														0.768566
														0.710217
														0.792651
														0.76358
														0.742239
														0.630808
														0.906992
														0.878784
														0.910741
														0.705292
														0.388997
														0.510961
														0.50086
														0.948686
														1.1364
														0.841312
														1.43984
														0.67634
														0.9674
														0.450133
														0.714488
														1.03839
														0.557607
														0.333325
[truncated: 29 more columns]

## Sheet: Figure 6
Figure 6b: Cell cycle analyses
		G2/M [%]
		Biol. Rep. 1	Biol. Rep. 2	Biol. Rep. 3	Average	SD	p-value vs WT2		p-value vs WT3
WT2	Niraparib 0 nM	10.7	14.15	17.33	14.06	3.31592
	Niraparib 250 nM	18.78	22.25	24.38	21.8033	2.82659
	Niraparib 1000 nM	30.78	34.04	48.9	37.9067	9.65903
WT3	Niraparib 0 nM	11.66	15.51	13.76	13.6433	1.92765
	Niraparib 250 nM	18.81	21.38	24.68	21.6233	2.94256
	Niraparib 1000 nM	24.61	36.69	36	32.4333	6.78398
KO #14	Niraparib 0 nM	15.33	16.65	12.26	14.7467	2.25238	0.781463	n.s.	0.554287	n.s.
	Niraparib 250 nM	29.41	30.94	24.9	28.4167	3.14013	0.053471	n.s.	0.0522152	n.s.
	Niraparib 1000 nM	73.89	60.46	77.37	70.5733	8.92957	0.0126326	*	0.00415261	**
KO #16	Niraparib 0 nM	15.95	16.5	11.77	14.74	2.58675	0.79332	n.s.	0.587638	n.s.
	Niraparib 250 nM	31.99	25.79	26.39	28.0567	3.41955	0.0711062	n.s.	0.0689482	n.s.
	Niraparib 1000 nM	78.79	55.04	77.07	70.3	13.2435	0.0267093	*	0.011621	*
Figure 6e: γ-H2AX foci					Replicate 1 is shown in Fig.6d
Number of γ-H2AX foci per nucleus							Number of γ-H2AX foci per nucleus
Biol. Rep. 1 (shown)							Biol. Rep. 2
WT DMSO	WT Nira	KO #14 DMSO	KO #14 Nira	KO #16 DMSO	KO #16 Nira		WT DMSO	WT Nira	KO #14 DMSO	KO #14 Nira	KO #16 DMSO	KO #16 Nira
7	18	12	35	16	45		47	26	32	53	8	40
6	13	10	33	14	35		9	22	29	49	8	35
5	12	10	33	11	27		9	18	24	49	7	35
5	11	8	30	11	23		8	18	11	47	7	34
4	11	8	26	6	23		8	17	10	43	7	34
4	11	7	24	5	23		6	17	9	42	6	33
4	10	7	23	5	19		6	16	9	40	6	32
3	10	6	22	5	18		5	12	8	40	6	31
3	9	6	22	5	17		5	10	7	39	6	30
3	9	6	20	5	17		5	10	7	39	5	30
3	8	5	20	4	16		4	10	6	37	5	30
3	8	5	19	4	15		4	9	6	35	5	29
3	7	4	19	4	15		4	9	6	29	5	29
3	7	4	17	4	15		4	9	6	28	5	27
2	7	4	16	4	13		4	9	6	28	5	26
2	6	4	16	4	12		4	9	5	27	4	25
2	6	4	16	3	12		4	8	5	27	4	24
2	6	4	16	3	11		4	8	5	26	4	22
2	6	3	15	3	11		4	8	5	24	4	22
2	6	3	15	3	10		4	8	5	23	4	22
2	5	3	15	3	10		3	8	4	23	4	21
2	5	3	14	3	10		3	7	4	23	3	21
2	5	3	14	3	9		3	7	4	22	3	19
2	4	3	12	3	9		3	7	4	21	3	19
2	4	3	12	3	9		3	7	4	21	3	19
1	4	3	12	3	9		3	6	4	20	3	18
1	4	3	12	3	9		3	6	4	20	3	18
1	4	3	11	3	8		2	6	4	20	3	17
1	4	3	11	3	8		2	6	4	19	3	16
1	4	3	10	2	8		2	6	4	18	3	16
1	3	2	10	2	7		2	5	4	18	3	16
1	3	2	10	2	7		2	5	4	17	3	14
1	3	2	10	2	7		2	5	3	16	3	14
1	3	2	10	2	7		2	5	3	16	2	14
1	3	2	9	2	7		2	5	3	16	2	14
1	3	2	9	2	7		2	5	3	16	2	13
1	3	2	9	2	6		2	5	3	16	2	13
1	3	2	9	2	6		2	5	3	15	2	12
1	3	2	9	2	6		2	5	3	15	2	12
1	3	2	8	2	5		2	5	3	15	2	12
1	3	2	8	2	4		2	5	3	15	2	12
1	2	2	8	2	4		2	5	3	14	2	11
1	2	2	8	2	4		1	4	3	14	2	11
1	2	2	8	2	4		1	4	3	14	2	11
1	2	2	8	2	4		1	4	3	14	2	10
1	2	2	7	2	4		1	4	2	14	2	10
1	2	2	7	2	4		1	4	2	14	2	10
1	2	2	7	1	3		1	4	2	13	2	10
1	2	2	7	1	3		1	4	2	13	2	9
1	2	2	7	1	3		1	4	2	12	2	9
1	2	2	7	1	3		1	4	2	12	2	9
1	2	1	6	1	2		1	4	2	12	2	8
1	2	1	6	1	2		1	4	2	12	2	8
1	2	1	6	1	2		1	4	2	12	2	7
1	2	1	6	1	2		1	4	2	11	2	7
1	2	1	6	1	2		1	3	2	11	2	7
1	2	1	6	1	2		1	3	2	11	1	6
0	2	1	6	1	2		1	3	2	11	1	6
0	2	1	6	1	2		1	3	2	10	1	6
0	2	1	5	1	2		1	3	2	10	1	6
0	2	1	5	1	2		1	3	2	9	1	5
0	2	1	5	1	2		1	3	2	9	1	5
0	1	1	5	1	2		1	3	2	9	1	5
0	1	1	5	1	2		1	3	2	9	1	5
0	1	1	5	1	1		1	3	2	9	1	5
0	1	1	5	1	1		1	2	2	9	1	5
0	1	1	5	1	1		1	2	2	8	1	5
0	1	1	4	1	1		1	2	2	8	1	5
0	1	1	4	1	1		1	2	2	8	1	5
0	1	1	4	1	1		1	2	2	7	1	4
0	1	1	4	1	1		1	2	2	6	1	4
0	1	1	4	1	1		1	2	2	6	1	4
0	1	1	4	1	1		1	2	2	6	1	4
0	1	1	4	1	1		1	2	2	6	1	4
0	1	1	4	0	1		1	2	2	6	1	4
0	1	1	4	0	1		1	2	2	6	1	4
0	1	1	4	0	1		1	2	2	5	1	3
0	1	1	4	0	1		0	2	2	5	1	3
0	1	1	4	0	0		0	1	1	5	1	3
0	1	1	4	0	0		0	1	1	5	1	3
0	1	1	4	0	0		0	1	1	4	1	3
0	0	1	4	0	0		0	1	1	4	1	3
0	0	1	4	0	0		0	1	1	4	1	3
0	0	1	3	0	0		0	1	1	4	1	3
0	0	1	3	0	0		0	1	1	4	1	3
0	0	1	3	0	0		0	1	1	4	1	2
0	0	1	3	0	0		0	1	1	4	1	2
0	0	1	3	0	0		0	1	1	4	1	2
0	0	1	3	0	0		0	1	1	3	1	2
0	0	1	3	0	0		0	1	1	3	1	2
0	0	0	3	0	0		0	1	1	3	1	2
0	0	0	3	0	0		0	1	1	3	1	2
0	0	0	3	0	0		0	1	1	3	1	2
0	0	0	3	0	0		0	1	1	2	0	2
0	0	0	2	0	0		0	1	1	2	0	2
0	0	0	2	0	0		0	1	1	2	0	2
0	0	0	2	0	0		0	1	1	2	0	1
0	0	0	2	0	0		0	1	1	2	0	1
0	0	0	2	0	0		0	1	1	2	0	1
0	0	0	2	0	0		0	1	1	2	0	1
0	0	0	2	0	0		0	1	1	2	0	1
0	0	0	2	0	0		0	1	1	1	0	0
0	0	0	2	0	0		0	1	1	1	0	0
0	0	0	2	0	0		0	1	1	1	0	0
0	0	0	1	0	0		0	1	1	1	0	0
0	0	0	1	0	0		0	1	1	1	0	0
0	0	0	1	0	0		0	1	1	1	0	0
0	0	0	1	0	0		0	1	1	1	0	0
0	0	0	1	0	0		0	1	1	0	0	0
0	0	0	1	0	0		0	1	1	0	0	0
0	0	0	1	0	0		0	1	1	0	0	0
0	0	0	1	0	0		0	1	1	0	0	0
0	0	0	1	0	0		0	1	1	0	0	0
0	0	0	1	0	0		0	1	1	0	0	0
0	0	0	1	0	0		0	0	1	0	0	0
0	0	0	1	0	0		0	0	1	0	0	0
0	0	0	1	0	0		0	0	1	0	0	0
0	0	0	1	0	0		0	0	1	0	0	0
0	0	0	1	0	0		0	0	1	0	0	0
0	0	0	1	0	0		0	0	1	0	0	0
0	0	0	1	0	0		0	0	1	0	0	0
0	0	0	0	0	0		0	0	1	0	0	0
0	0	0	0	0			0	0	1	0	0	0
0	0	0	0	0			0	0	1	0	0	0
0	0	0	0	0			0	0	1		0	0
0	0	0	0	0			0	0	1		0	0
0	0	0	0	0			0	0	1		0	0
0	0	0	0	0			0	0	0		0	0
0	0	0	0	0			0	0	0		0	0
0	0	0	0	0			0	0	0		0	0
0	0	0	0	0			0	0	0		0	0
0	0	0	0	0			0	0	0		0	0
0	0	0	0	0			0	0	0		0	0
0	0	0	0	0			0	0	0		0	0
0	0	0	0	0			0	0	0		0	0
0	0	0	0	0			0	0	0		0
0	0	0	0	0			0	0	0		0
0	0	0	0	0			0	0	0		0
0	0	0	0	0			0	0	0		0
0	0	0	0	0			0	0	0		0
0	0	0	0	0			0	0	0		0
0	0	0	0	0			0	0	0		0
0	0	0	0	0			0	0	0		0
0	0	0	0	0			0	0	0		0
0	0	0	0	0			0	0	0		0
0	0	0	0	0			0	0	0		0
0	0	0	0	0			0	0	0		0
0	0	0	0	0			0	0	0		0
0	0	0	0	0			0	0	0		0
0	0	0	0	0			0	0	0		0
0	0	0	0	0			0	0	0		0
0	0	0	0	0			0	0	0		0
0	0	0	0	0			0	0	0		0
0	0	0	0	0			0	0	0		0
0	0	0	0	0			0	0	0		0
0	0	0	0	0			0	0	0		0
0	0	0	0	0			0	0	0		0
0	0	0	0	0			0	0	0		0
0	0	0	0	0			0	0	0		0
0	0	0	0	0			0	0	0		0
0	0	0		0			0	0	0		0
0	0	0		0			0	0	0		0
0	0	0		0			0	0	0		0
	0	0		0			0	0	0		0
	0	0		0			0	0	0		0
	0	0		0			0	0	0		0
	0	0		0			0	0	0		0
	0	0		0			0	0	0		0
	0	0		0			0	0	0		0
	0	0		0			0	0	0		0
	0	0		0			0	0	0		0
	0	0		0			0	0	0		0
	0	0		0			0	0	0		0
	0	0		0			0	0	0		0
	0	0		0			0	0	0		0
	0	0		0			0	0	0		0
	0	0		0			0	0	0		0
	0	0		0			0	0	0		0
	0	0		0			0	0	0		0
	0	0		0			0	0	0		0
	0	0		0			0	0	0		0
	0	0		0			0	0	0		0
	0	0		0			0	0	0		0
	0	0		0			0	0	0		0
	0	0		0			0	0	0		0
	0	0		0			0	0	0		0
	0			0			0	0	0		0
	0			0			0	0	0		0
	0			0			0	0	0		0
	0			0			0	0	0		0
	0			0			0	0	0		0
	0			0			0	0	0		0
	0			0			0	0	0		0
				0			0	0	0		0
				0			0	0	0		0
				0			0	0	0		0
				0			0	0	0		0
				0			0	0	0		0
				0			0	0	0		0
				0			0	0	0		0
				0			0	0	0		0
				0			0	0	0		0
				0			0	0	0		0
				0			0	0	0		0
				0			0	0	0		0
				0			0	0	0		0
				0			0	0	0		0
				0			0	0	0		0
				0			0	0	0		0
				0			0	0	0		0
				0			0	0	0		0
				0			0	0	0		0
				0			0	0	0		0
				0			0	0	0		0
				0			0	0	0		0
				0			0	0	0		0
				0			0	0	0		0
				0			0	0	0		0
				0			0	0	0		0
				0			0	0	0		0
				0			0	0	0		0
				0			0	0	0		0
				0			0	0	0		0
				0			0	0	0		0
				0			0	0	0		0
				0			0	0	0		0
				0			0	0	0		0
				0			0	0	0		0
				0			0	0	0		0
				0			0	0	0		0
				0			0	0	0		0
				0			0		0
				0			0		0
				0			0		0
				0			0		0
				0			0		0
				0			0		0
				0			0		0
				0			0		0
				0			0		0
				0					0
				0					0
				0					0
				0					0
				0					0
				0					0
				0					0
				0					0
				0					0
				0					0
				0					0
				0					0
				0					0
				0					0
				0					0
				0					0
				0					0
				0					0
	p-value vs WT+Nira		4.80889e-13		6.53044e-08				0
			****		****				0
									0
									0
									0
									0
									0
									0
									0
									0
									0
									0
									0
									0
									0
									0
									0
									0
									0
									0
									0
									0
									0
									0
									0
									0
									0
									0
									0
									0
									0
									0
									0
									0
									0
									0
								p-value vs WT+Nira		1.79911e-25		6.96575e-17
										****		****

## Sheet: Fig.S2
Fig.S2b: Clonogenic survival assays
		Survival [%]																				1st replicate is shown in Fig.S2b
		FAM111A WT					FAM111A KO set 2 #9					FAM111A KO set 2 #17					FAM111A KO set 2 #19					p-value vs WT		p-value vs WT		p-value vs WT
	Niraparib [nM]	Tech. Rep.1	Tech. Rep.2	Tech. Rep.3	Average	SD	Tech. Rep.1	Tech. Rep.2	Tech. Rep.3	Average	SD	Tech. Rep.1	Tech. Rep.2	Tech. Rep.3	Average	SD	Tech. Rep.1	Tech. Rep.2	Tech. Rep.3	Average	SD	FAM111A KO set 2 #9		FAM111A KO set 2 #17		FAM111A KO set 2 #19
Biol. Rep. 1 (shown)	0	96.6028	105.19	98.2128	100.002	4.56443	98.1282	106.342	95.5345	100.001	5.6418	107.489	96.4758	96.0352	100	6.48939	99.5527	107.624	92.8261	100.001	7.40936
	100	79.429	72.9888	72.4521	74.9566	3.88245	54.0354	54.8999	47.9834	52.3062	3.76855	39.207	42.7313	33.4802	38.4728	4.66905	45.0678	36.3233	38.6776	40.0229	4.52481	0.00192068	**	0.000481575	***	0.000530813	***
	200	46.5125	34.7055	35.7788	38.9989	6.52902	6.77243	9.36613	7.34881	7.82912	1.36193	5.43319	6.60793	4.84581	5.62898	0.897225	7.73551	7.73551	3.58748	6.35284	2.39487	0.00126595	**	0.000931953	***	0.00124465	**
	300	30.412	31.4854	21.8251	27.9075	5.29478	0.576377	0.864566	0.216141	0.552361	0.324879	0.51395	0.587372	0.587372	0.562898	0.0423899	1.56952	0.952925	0.672653	1.06503	0.458825	0.000868884	***	0.00086402	***	0.00094101	***
	400	14.6693	15.7427	14.3115	14.9078	0.744795	0.108071	0.108071	0.0360236	0.084055	0.0415964	0.110132	0.110132	0.110132	0.110132	0	0.336327	0.364354	0.280272	0.326984	0.0428123	4.25094e-06	****	4.2544e-06	****	4.54222e-06	****
Biol. Rep. 2	0	100.437	97.8166	101.747	100	2.00112	93.8381	93.3759	112.791	100.002	11.0781	93.9087	106.698	99.3898	99.9988	6.41628	96.2029	101.308	102.486	99.9987	3.33958
	100	55.0218	55.8952	56.3319	55.7496	0.667042	47.1502	50.8482	47.1502	48.3829	2.13507	55.5413	47.1371	41.656	48.1115	6.99376	41.2298	45.1565	37.3032	41.2298	3.92665	0.00466897	**	0.132805	n.s.	0.00321754	**
	200	26.2009	17.1761	20.0873	21.1548	4.60609	15.7167	17.1035	11.7875	14.8693	2.75744	14.9815	16.0778	10.414	13.8244	3.00395	21.5966	23.3636	12.3689	19.1097	5.90414	0.112474	n.s.	0.0821361	n.s.	0.66085	n.s.
	300	6.69578	6.40466	6.11354	6.40466	0.291121	0.866731	0.866731	0.693385	0.808949	0.100082	0.365404	0.639456	0.274053	0.426304	0.190162	2.30691	1.12891	1.07983	1.50522	0.694718	6.06587e-06	****	7.57303e-06	****	0.000353675	***
	400	4.65793	3.78457	3.20233	3.88161	0.732638	0.115564	0.144455	0.0866731	0.115564	0.028891	0.0913509	0.0685132	0.0456754	0.0685132	0.0228377	0.31904	0.196333	0.269957	0.261777	0.0617616	0.000882166	***	0.000840139	***	0.00103767	**
Biol. Rep. 3	0	103.369	99.0945	97.5401	100.001	3.01848	103.124	92.9988	103.874	99.9988	6.07369	103.422	93.8864	102.688	99.9988	5.30618	102.177	96.3014	101.524	100.001	3.22063
	100	60.2339	64.12	61.0112	61.7884	2.05631	55.1243	59.9993	47.2494	54.1243	6.43347	61.9797	42.5423	44.0092	49.5104	10.8236	57.4544	53.537	41.785	50.9255	8.1546	0.120805	n.s.	0.125778	n.s.	0.0888916	n.s.
	200	27.7206	31.6066	21.7619	27.0297	4.95857	12.5623	14.0623	11.4374	12.6873	1.31694	15.4032	9.53534	6.78476	10.5744	4.4022	16.6487	13.221	14.5268	14.7989	1.72995	0.00838795	**	0.012662	*	0.0156836	*
	300	11.6582	10.6219	8.54933	10.2765	1.58295	1.35936	0.703116	0.468744	0.843739	0.461659	0.550116	0.641801	0.366744	0.519554	0.140053	1.34659	1.55062	1.22417	1.37379	0.164914	0.000582373	***	0.000442711	***	0.000635096	***
	400	3.62699	6.73584	5.44048	5.26777	1.5616	0.140623	0.187498	0.0703116	0.132811	0.0589823	0.0687644	0.0916859	0.045843	0.0687644	0.0229215	0.0816113	0.28564	0.183626	0.183626	0.102014	0.00470756	**	0.00449021	**	0.00490566	**
		Survival [%]																				2nd replicate is shown in Fig.S2b
		FAM111A WT					FAM111A KO set 2 #9					FAM111A KO set 2 #17					FAM111A KO set 2 #19					p-value vs WT		p-value vs WT		p-value vs WT
	CPT [nM]	Tech. Rep.1	Tech. Rep.2	Tech. Rep.3	Average	SD	Tech. Rep.1	Tech. Rep.2	Tech. Rep.3	Average	SD	Tech. Rep.1	Tech. Rep.2	Tech. Rep.3	Average	SD	Tech. Rep.1	Tech. Rep.2	Tech. Rep.3	Average	SD	FAM111A KO set 2 #9		FAM111A KO set 2 #17		FAM111A KO set 2 #19
Biol. Rep. 1	0	112.575	93.4001	94.0187	99.9979	10.8964	92.2109	104.109	103.684	100.001	6.7501	96.632	98.2493	105.123	100.001	4.50834	97.4237	104.228	98.3515	100.001	3.68984
	1	84.122	82.2663	71.7511	79.3798	6.67149	68.4146	70.5392	76.0634	71.6724	3.94832	61.4564	46.0923	38.8145	48.7877	11.5591	66.1862	49.485	51.9593	55.8769	9.01349	0.16017	n.s.	0.0165359	*	0.0221567	*
	2	22.5769	17.3192	17.6285	19.1749	2.95027	10.6234	8.71117	6.16156	8.4987	2.23849	3.4367	2.22375	2.62807	2.76284	0.617606	7.42276	4.9485	5.10315	5.8248	1.38603	0.00752654	**	0.000704835	***	0.00208542	**
	3	3.09272	2.78345	1.23709	2.37109	0.99417	0.106234	0.424935	0.212468	0.247879	0.162275	0	0	0.10108	0.0336932	0.0583583	0.0773204	0.231961	0	0.103094	0.118109	0.021757	*	0.0152829	*	0.0171937	*
	4	0.309272	0.77318	0.309272	0.463908	0.267837	0	0.0354113	0	0.0118038	0.0204447	0	0	0	0	0	0	0	0.0257735	0.00859115	0.0148803	0.0434521	*	0.039942	*	0.042393	*
Biol. Rep. 2 (shown)	0	101.395	104.651	93.9535	100	5.48364	96.1905	110.476	93.3333	100	9.18443	106.66	89.3227	104.021	100.001	9.34148	93.7237	103.336	102.936	99.9987	5.43795
	1	75.814	65.1163	66.5116	69.1473	5.8155	74.2857	66.6667	64.2857	68.4127	5.22365	58.0409	57.664	60.3023	58.6691	1.42688	63.6841	64.0846	65.2862	64.3516	0.833767	0.878595	n.s.	0.0387477	*	0.230297	n.s.
	2	11.6279	13.2558	9.06977	11.3178	2.11018	6.66667	7.61905	4.7619	6.34921	1.45479	6.21867	3.76889	3.01511	4.33423	1.67493	6.20819	4.80634	3.40449	4.80634	1.40185	0.028366	*	0.0109077	*	0.0112308	*
	3	1.04651	1.62791	1.04651	1.24031	0.335669	0.178571	0.0595238	0.297619	0.178571	0.119048	0.0471111	0.0942223	0	0.0471111	0.0471111	0.0500661	0.0500661	0.0500661	0.0500661	8.49837e-18	0.00668209	**	0.00366029	**	0.00356369	**
	4	0.116279	0.174419	0.116279	0.135659	0.0335669	0.0297619	0	0	0.00992063	0.017183	0	0	0	0	0	0.025033	0	0	0.00834435	0.0144528	0.00446333	**	0.00219213	**	0.00380317	**
Biol. Rep. 3	0	100	103.75	96.25	100	3.75	100.242	102.766	96.9964	100.001	2.89215	102.584	102.231	95.181	99.9988	4.17606	95.5932	104.407	100	100	4.40678
	1	79.5833	81.6667	80	80.4167	1.1024	65.2652	61.2988	57.3324	61.2988	3.96639	62.0439	56.4036	60.9864	59.8113	2.99817	59.661	57.9661	58.9831	58.8701	0.853089	0.00129685	**	0.000365346	***	1.15698e-05	****
	2	16.875	10.2083	9.58333	12.2222	4.04152	9.73569	7.7525	4.50727	7.33182	2.63948	2.64392	2.29139	2.82018	2.58516	0.269243	5.9322	3.72881	3.55932	4.40678	1.32377	0.154155	n.s.	0.014601	*	0.0334385	*
	3	1.5625	1.97917	1.25	1.59722	0.365821	0.0901453	0.0450727	0	0.0450727	0.0450727	0.0440653	0.0440653	0	0.0293769	0.0254411	0.0847458	0.0847458	0.0847458	0.0847458	0	0.00187838	**	0.0017739	**	0.0020127	**
	4	0.15625	0.15625	0	0.104167	0.090211	0	0	0	0	0	0	0	0	0	0	0	0	0	0	0	0.116117	n.s.	0.116117	n.s.	0.116117	n.s.
Fig.S2c: Clonogenic survival assays
		Survival [%]
		FAM111A WT					FAM111A KO #14
	Talazoparib [nM]	Tech. Rep.1	Tech. Rep.2	Tech. Rep.3	Average	SD	Tech. Rep.1	Tech. Rep.2	Tech. Rep.3	Average	SD	p-value vs WT		1st replicate is shown in Fig.S2c
Biol. Rep. 1 (shown)	0	96.5327	103.19	100.278	100	3.33737	99.4934	108.897	91.6068	99.999	8.65609
	1	77.3926	76.9765	81.9696	78.7796	2.77046	57.3301	49.4434	38.5234	48.4323	9.44403	0.00592255	**
	2	33.0791	30.7906	24.7573	29.5423	4.29903	6.21834	4.55	2.35084	4.37306	1.93981	0.00076159	***
	3	13.3149	10.6103	7.28156	10.4022	3.02202	0.2275	0.303334	0.0758334	0.202222	0.115837	0.00428115	**
	4	4.68101	5.40916	3.7448	4.61166	0.834343	0.0568751	0.0379167	0	0.0315973	0.0289594	0.000684612	***
Biol. Rep. 2	0	90.38	108.835	100.79	100.002	9.25252	101.328	99.7327	98.9349	99.9987	1.21875
	1	79.9697	80.9161	77.6037	79.4965	1.70612	65.8236	67.4193	65.8236	66.3555	0.921291	0.000301272	***
	2	38.0921	35.0163	35.4895	36.1993	1.65618	12.9653	12.4666	8.07835	11.1701	2.68909	0.000163175	***
	3	13.9592	17.035	17.5082	16.1674	1.92697	0.897594	1.19679	0.498664	0.86435	0.35025	0.000172535	***
	4	6.86131	5.79662	5.32343	5.99379	0.78767	0.0997327	0.174532	0.0997327	0.124666	0.0431855	0.000209105	***
Biol. Rep. 3	0	95.6175	101.195	103.187	100	3.92385	99.6016	104.781	95.6175	100	4.59465
	1	82.4701	86.4542	82.4701	83.7981	2.3002	68.9243	78.0876	72.51	73.174	4.61762	0.0234381	*
	2	43.6255	30.2789	26.0956	33.3333	9.1554	8.36653	11.1554	7.76892	9.09695	1.80752	0.0108367	*
	3	14.5418	13.1474	8.96414	12.2178	2.90272	1.69323	0.796813	0.64741	1.04582	0.565628	0.00281974	**
	4	7.37052	5.77689	5.47809	6.2085	1.01737	0.0747012	0.0996016	0.0249004	0.0664011	0.038036	0.00047392	***
Fig.S2d: Clonogenic survival assays
		Survival [%]															1st replicate is shown in Fig.S2d
		FAM111A WT					FAM111A KO #14					FAM111A KO #16					p-value vs WT		p-value vs WT
	Etoposide [nM]	Tech. Rep.1	Tech. Rep.2	Tech. Rep.3	Average	SD	Tech. Rep.1	Tech. Rep.2	Tech. Rep.3	Average	SD	Tech. Rep.1	Tech. Rep.2	Tech. Rep.3	Average	SD	KO #14		KO #16
Biol. Rep. 1 (shown)	0	93.1408	101.444	105.415	100	6.2633	96.9492	99.661	103.39	100	3.23369	94.8718	102.564	102.564	100	4.44116
	20	92.7798	88.8087	85.9206	89.1697	3.44382	82.0339	78.9831	69.8305	76.9492	6.35085	84.3305	90.3134	82.0513	85.5651	4.26717	0.0428207	*	0.318441	n.s.
	40	30.9266	31.6486	31.2876	31.2876	0.361011	16.2712	17.1751	17.1751	16.8738	0.521899	22.887	18.6135	17.7588	19.7531	2.74748	2.49406e-06	****	0.00196232	**
	60	11.3117	15.0421	16.3658	14.2399	2.62084	5.19774	5.76271	5.87571	5.61205	0.363226	7.59734	6.17284	4.5584	6.10953	1.52046	0.00484031	**	0.0096784	**
	80	4.07942	4.18773	3.86282	4.04332	0.165436	0.711864	0.949153	0.745763	0.80226	0.128337	1.11111	0.883191	1.08262	1.02564	0.124185	1.15046e-05	****	1.4568e-05	****
	100	1.29964	1.37184	1.37184	1.34777	0.0416859	0.135593	0.169492	0.135593	0.146893	0.0195712	0.42735	0.512821	0.19943	0.379867	0.162001	1.43704e-06	****	0.000557244	***
Biol. Rep. 2	0	106.364	100	93.6364	100	6.36364	99.341	106.226	94.4231	99.9967	5.9287	96.0938	109.375	94.5312	100	8.15649
	20	71.8182	78.1818	77.2727	75.7576	3.44176	70.8174	67.8666	55.0802	64.588	8.3652	59.375	72.6562	68.75	66.9271	6.8257	0.0992273	n.s.	0.116009	n.s.
	40	26.3636	29.0909	29.5455	28.3333	1.72088	17.7043	17.7043	16.7208	17.3765	0.567867	33.2031	34.375	24.6094	30.7292	5.33219	0.000469892	***	0.500041	n.s.
	60	11.3636	11.3636	7.72727	10.1515	2.09946	3.9343	4.91787	3.9343	4.26216	0.567867	8.20312	7.8125	4.6875	6.90104	1.92691	0.00937649	**	0.119394	n.s.
	80	4	5.27273	2.90909	4.06061	1.18298	0.786859	1.18029	1.377	1.11472	0.300487	1.40625	1.40625	0.9375	1.25	0.270633	0.0139134	*	0.0159769	*
	100	1.09091	0.545455	1.63636	1.09091	0.545455	0	0.39343	0.196715	0.196715	0.196715	0.3125	0.3125	0.46875	0.364583	0.090211	0.0557449	n.s.	0.0852102	n.s.
Biol. Rep. 3	0	90.7732	107.932	101.29	99.9982	8.65178	99.3394	98.346	102.32	100.002	2.06791	94.2982	106.14	99.5614	100	5.93322
	20	80.8103	81.3638	74.1684	78.7808	4.00408	73.5112	61.0937	63.0805	65.8951	6.67006	83.3333	88.1579	77.193	82.8947	5.4956	0.0455204	*	0.353813	n.s.
	40	38.1912	38.1912	43.1726	39.8517	2.87605	24.8348	23.8415	21.1096	23.262	1.92904	26.7544	25.4386	20.1754	24.1228	3.48125	0.00115205	**	0.00380498	**
	60	15.4979	12.4536	11.6234	13.1916	2.03994	4.96697	6.45706	5.21532	5.54645	0.798329	9.21053	9.42982	6.57895	8.40643	1.58644	0.00377785	**	0.0326743	*
	80	3.59772	3.59772	3.04422	3.41322	0.319561	1.24174	1.73844	0.910611	1.29693	0.416664	1.53509	1.24269	1.16959	1.31579	0.193403	0.002215	**	0.000625818	***
	100	1.75274	2.95198	2.21398	2.30623	0.604919	0.496697	0.248348	0.248348	0.331131	0.143384	0.438596	0.292398	0.292398	0.341131	0.0844079	0.00531839	**	0.00508142	**
		Survival [%]															1st replicate is shown in Fig.S2d
		FAM111A WT					FAM111A KO #14					FAM111A KO #16					p-value vs WT		p-value vs WT
	5-aza-dC [nM]	Tech. Rep.1	Tech. Rep.2	Tech. Rep.3	Average	SD	Tech. Rep.1	Tech. Rep.2	Tech. Rep.3	Average	SD	Tech. Rep.1	Tech. Rep.2	Tech. Rep.3	Average	SD	KO #14		KO #16
Biol. Rep. 1 (shown)	0	105.106	96.5957	98.2979	100	4.50341	96.2707	94.3259	109.399	99.9984	8.19866	100.686	99.8644	99.4534	100.001	0.627759
	20	67.6596	75.7447	77.0213	73.4752	5.07675	62.2356	61.7494	58.3459	60.777	2.11937	66.1653	65.7543	65.7543	65.8913	0.23727	0.0161583	*	0.061031	n.s.
	40	52.766	46.383	46.5957	48.5816	3.62536	33.3058	29.1729	27.9574	30.1454	2.80366	32.0552	35.7539	31.8498	33.2196	2.19716	0.00223055	**	0.00328941	**
	60	26.1702	26.8085	27.234	26.7376	0.535449	7.29324	7.05013	7.05013	7.13116	0.140358	11.918	12.3289	9.04122	11.096	1.79135	4.22807e-07	****	0.000131881	***
	80	10.922	12.1277	12.2695	11.773	0.740447	4.86216	4.78112	4.94319	4.86216	0.081036	5.27404	5.06856	4.72609	5.0229	0.276816	8.76923e-05	****	0.000121658	***
	100	5.24823	6.17021	5.60284	5.67376	0.465067	2.43108	2.0259	1.62072	2.0259	0.40518	2.53428	2.80826	2.60278	2.64844	0.142582	0.000511997	***	0.000421081	***
Biol. Rep. 2	0	98.324	102.793	98.8827	100	2.43514	103.398	104.369	92.233	100	6.7439	95.6652	102.641	101.644	99.9834	3.77274
	20	90.5028	97.7654	100.559	96.2756	5.19084	93.6893	90.7767	84.9514	89.8058	4.44911	79.721	85.2018	75.7349	80.2192	4.75307	0.176532	n.s.	0.0167989	*
	40	96.4618	88.2682	97.5791	94.103	5.08394	81.5534	76.3754	77.3463	78.425	2.7524	71.4167	81.0497	71.7489	74.7384	5.46822	0.00932811	**	0.0108877	*
	60	17.5047	20.4842	15.27	17.753	2.61593	6.14887	7.11974	6.14887	6.47249	0.560534	12.6225	11.9581	11.9581	12.1796	0.383557	0.00186928	**	0.0217489	*
	80	7.82123	10.0559	9.68343	9.18684	1.19723	2.26537	1.94175	1.77994	1.99568	0.247172	5.14865	3.48779	2.32519	3.65388	1.41903	0.000522741	***	0.00668992	**
	100	3.35195	3.35195	3.91061	3.53817	0.322542	1.13269	0.647249	0.970874	0.916936	0.247172	1.82694	2.32519	1.82694	1.99302	0.287668	0.000365322	***	0.00345737	**
Biol. Rep. 3	0	106.802	109.65	83.543	99.9984	14.3218	100.949	101.305	97.75	100.001	1.95769	91.2621	107.12	101.618	100	8.05169
	20	78.3215	78.7962	85.4417	80.8532	3.98087	48.3418	50.1191	41.5882	46.683	4.50086	65.3722	58.2524	54.6926	59.4391	5.43779	0.000595923	***	0.00531535	**
	40	58.3852	65.5053	61.2332	61.7079	3.58373	30.9245	27.7254	23.8154	27.4885	3.56046	44.3366	35.9223	27.8317	36.0302	8.25296	0.00030188	***	0.0077997	**
	60	18.987	22.7844	18.987	20.2528	2.19243	4.97636	6.04273	3.19909	4.73939	1.43655	11.9741	9.70874	5.17799	8.95361	3.46041	0.000510487	***	0.00879183	**
	80	8.54417	9.01884	8.06949	8.54417	0.474676	1.955	0.888636	0.888636	1.24409	0.615665	2.75081	3.72168	2.589	3.0205	0.612611	8.36229e-05	****	0.000247411	***
	100	2.13604	4.27208	2.13604	2.84806	1.23324	0.355454	0.355454	0.355454	0.355454	0	0.809061	0.970874	0.485437	0.755124	0.247172	0.0248787	*	0.0449165	*
		Survival [%]															2nd replicate is shown in Fig.S2d
		FAM111A WT					FAM111A KO #14					FAM111A KO #16					p-value vs WT		p-value vs WT
	Formaldehyde [µM]	Tech. Rep.1	Tech. Rep.2	Tech. Rep.3	Average	SD	Tech. Rep.1	Tech. Rep.2	Tech. Rep.3	Average	SD	Tech. Rep.1	Tech. Rep.2	Tech. Rep.3	Average	SD	KO #14		KO #16
Biol. Rep. 1	0	103.409	94.2532	102.332	99.9982	5.00435	97.5904	95.1807	107.229	100	6.3753	104.463	100.78	94.7534	99.9989	4.90177
	20	99.6391	95.869	103.948	99.8187	4.04242	85.9438	87.5502	83.9357	85.8099	1.81094	81.6955	92.0749	88.3919	87.3874	5.26207	0.00540653	**	0.031528	*
	40	28.276	29.6224	28.8146	28.9043	0.677711	18.2731	14.4578	16.6667	16.4659	1.91554	17.6616	16.2387	13.8949	15.9317	1.90201	0.000447837	***	0.000371062	***
	60	4.84731	5.47566	4.12919	4.81739	0.673736	0.736278	0.870147	0.803213	0.803213	0.0669344	1.45088	1.17186	1.39507	1.33927	0.147641	0.000507043	***	0.000946675	***
	80	1.34647	1.30159	1.30159	1.31655	0.0259129	0.200803	0.167336	0.301205	0.223115	0.0696675	0.809143	0.558029	0.502227	0.623133	0.163488	1.40915e-05	****	0.0019157	**
	100	0.134647	0.112206	0.224412	0.157089	0.059374	0	0.0167336	0	0.00557787	0.00966115	0.0279015	0.0279015	0.0418522	0.0325517	0.00805446	0.0120387	*	0.022758	*
Biol. Rep. 2 (shown)	0	107.158	94.2992	98.5855	100.014	6.54747	101.992	94.0239	103.984	100	5.27042	93.7125	105.326	100.921	99.9867	5.86309
	20	97.2996	99.0141	99.4428	98.5855	1.13406	92.8287	94.0239	83.2669	90.0398	5.89588	90.1081	90.5086	92.9115	91.1761	1.51619	0.0692957		0.00247285	**
	40	45.3279	46.8281	43.3991	45.185	1.71899	30.1793	32.4701	31.6733	31.4409	1.16297	32.2387	35.4425	32.9395	33.5402	1.68428	0.000329748	***	0.00110883	**
	60	15.4308	13.8591	14.7164	14.6688	0.786908	4.91368	4.05046	3.78486	4.24967	0.590186	4.33854	4.27179	5.20625	4.60553	0.521309	5.1925e-05	****	5.06125e-05	****
	80	3.35762	3.3219	3.00043	3.22665	0.196727	0.664011	0.697211	0.796813	0.719345	0.0691124	0.834335	0.734214	0.634094	0.734214	0.10012	3.14032e-05	****	4.03082e-05	****
	100	0.928704	1.08944	0.892985	0.970377	0.104648	0.232404	0.232404	0.315405	0.260071	0.0479208	0.350421	0.433854	0.30036	0.361545	0.0674385	0.000433991	***	0.00106469	**
Biol. Rep. 3	0	90.8654	112.5	96.6346	100	11.2031	97.8628	103.112	98.9876	99.9875	2.76382	106.987	97.3799	95.6332	100	6.11354
	20	98.5577	92.7885	96.6346	95.9936	2.93755	101.237	90.3637	90.7387	94.1132	6.17251	91.2664	88.6463	100	93.3042	5.94486	0.65862		0.521112
	40	29.5673	30.1683	28.9663	29.5673	0.600962	19.0289	16.123	18.0915	17.7478	1.48312	15.1747	16.5939	16.3755	16.048	0.764192	0.000215166	***	1.76245e-05	****
	60	5.44872	4.16667	5.20833	4.94124	0.681482	1.12486	1.24984	1.31234	1.22901	0.0954584	0.727802	0.800582	0.873362	0.800582	0.0727802	0.000730485	***	0.000471316	***
	80	0.761218	0.600962	0.560897	0.641026	0.106	0.187477	0.0937383	0.0937383	0.124984	0.0541198	0.10917	0.10917	0.0363901	0.0849102	0.0420197	0.0016824	**	0.00107577	**
	100	0.180288	0.0801282	0.120192	0.12687	0.0504129	0.015623	0	0.0312461	0.015623	0.015623	0.0181951	0.0363901	0.0181951	0.0242601	0.0105049	0.0217553	*	0.0260246	*
		Survival [%]															3rd replicate is shown in Fig.S2d
		FAM111A WT					FAM111A KO #14					FAM111A KO #16					p-value vs WT		p-value vs WT
	Cisplatin [µM]	Tech. Rep.1	Tech. Rep.2	Tech. Rep.3	Average	SD	Tech. Rep.1	Tech. Rep.2	Tech. Rep.3	Average	SD	Tech. Rep.1	Tech. Rep.2	Tech. Rep.3	Average	SD	KO #14		KO #16
Biol. Rep. 1	0	100.539	100.945	98.5122	99.9986	1.30318	102.536	101.449	96.0145	100	3.49408	98.155	103.69	98.155	100	3.19567
	0.5	51.0804	48.648	46.2156	48.648	2.4324	64.8551	55.7971	57.971	59.5411	4.72869	54.2435	51.2915	43.9114	49.8155	5.32185	0.0238396	*	0.74706	n.s.
	1	6.6891	6.8918	6.6891	6.75667	0.117029	9.42029	8.33333	8.87681	8.87681	0.543478	5.53506	4.98155	3.32103	4.61255	1.15221	0.00272231	**	0.0326939	*
	1.5	0.91215	0.50675	0.8108	0.743233	0.210977	0.452899	0.634058	0.543478	0.543478	0.0905797	0.184502	0.0922509	0.461255	0.246002	0.192036	0.206309	n.s.	0.039209	*
	2	0.0675667	0.135133	0.0675667	0.0900889	0.0390096	0.0603865	0.0301932	0.0905797	0.0603865	0.0301932	0	0.0307503	0	0.0102501	0.0177537	0.355871	n.s.	0.0320831	*
Biol. Rep. 2	0	95.9223	100.508	103.566	99.9987	3.847	101.378	105.884	92.7421	100.001	6.67809	103.171	104.694	92.1308	99.9987	6.85623
	0.5	56.5598	59.9992	64.5852	60.3814	4.02631	73.2174	59.7004	74.7193	69.2124	8.2718	58.248	62.4358	58.248	59.6439	2.41781	0.171719	n.s.	0.799098	n.s.
	1	12.4202	11.4648	12.6113	12.1655	0.614237	15.2067	17.4595	14.4558	15.7073	1.56322	8.56588	8.94659	6.472	7.99482	1.33247	0.0217225	*	0.0079102	**
	1.5	1.33756	1.24202	1.05094	1.21018	0.14594	1.31416	1.03255	1.03255	1.12642	0.162585	0.380706	0.571059	0.475882	0.475882	0.0951765	0.543018	n.s.	0.00187274	**
	2	0.286621	0.159234	0.254774	0.233543	0.0662943	0.125158	0.219027	0.281606	0.208597	0.0787435	0.063451	0.0317255	0	0.0317255	0.0317255	0.696226	n.s.	0.0089298	**
Biol. Rep. 3 (shown)	0	89.7059	109.191	101.103	100	9.78936	102.694	101.01	96.2963	100	3.31611	91.4886	112.111	96.363	99.9875	10.7784
	0.5	56.9853	65.4412	55.5147	59.3137	5.35723	67.6768	66.6667	74.0741	69.4725	4.01695	59.6175	63.742	64.117	62.4922	2.49656	0.0583215	n.s.	0.404346	n.s.
	1	14.5221	13.9706	11.9485	13.4804	1.35498	17.6768	18.3502	17.8451	17.9574	0.350449	10.6862	10.1237	10.4987	10.4362	0.286375	0.00518881	**	0.0189852	*
	1.5	1.47059	1.01103	1.28676	1.25613	0.231306	2.44108	1.6835	1.51515	1.87991	0.493221	1.03112	1.12486	0.749906	0.968629	0.195132	0.118356	n.s.	0.175212	n.s.
	2	0.306373	0.398284	0.275735	0.326797	0.0637765	0.224467	0.252525	0.224467	0.23382	0.0161995	0.124984	0.0312461	0.15623	0.104154	0.0650439	0.0706441	n.s.	0.0133347	*
Fig.S2f: RAD51 foci
		Cells with >10 RAD51 foci [%]
		DMSO							Niraparib
		Biol. Rep. 1	Biol. Rep. 2	Biol. Rep. 3	Average	SD	p-value vs WT		Biol. Rep. 1	Biol. Rep. 2	Biol. Rep. 3	Average	SD	p-value vs WT
FAM111A WT		0	12.9	20.2	11.0333	10.2286			65.5	80	78.3	74.6	7.92654
FAM111A KO #14		0	10.6	7.3	5.96667	5.42433	0.490669	n.s.	79.8	77.5	76.7	78	1.60935	0.506893	n.s.
FAM111A KO #16		0	7.8	19.8	9.2	9.97397	0.834993	n.s.	67.6	74.2	78.1	73.3	5.30754	0.824996	n.s.

## Sheet: Fig.S3
Fig.S3f: EMSA deletion within 176-282				2nd replicate is shown in Fig.S3f
			1st Rep.				2nd Rep. (shown)
	Sample	Lane	Free oligo	Shifted oligo	Total	Band shift [%]	Free oligo	Shifted oligo	Total	Band shift [%]
	MBP	1	29600000	1900000	31500000	6.03175	4.12999e+06	28066.7	4.15806e+06	0.674994
	1-282	1	15700000	1250000	16950000	7.37463	3626412	49109.4	3.67552e+06	1.33612
		2	14700000	2060000	16760000	12.2912	3445503	49072.7	3.49458e+06	1.40425
		3	14800000	5260000	20060000	26.2213	3864048	163450	4.0275e+06	4.05835
		4	8380000	17400000	25780000	67.4942	2657590	1.26833e+06	3.92592e+06	32.3066
	MBP	1	30400000	2050000	32450000	6.31741	NA	NA	NA	NA
	Δ176-208	1	18400000	1310000	19710000	6.64637	2403642	20256.7	2.4239e+06	0.835709
		2	23200000	1210000	24410000	4.95698	2681012	15345.7	2.69636e+06	0.569128
		3	31000000	3480000	34480000	10.0928	3476212	19263.8	3.49548e+06	0.551106
		4	16600000	19000000	35600000	53.3708	2508953	459101	2.96805e+06	15.4681
	MBP	1	30200000	1910000	32110000	5.9483	3489155	29771.5	3.51893e+06	0.846039
	Δ209-254	1	23500000	1410000	24910000	5.66038	2471529	23464.8	2.49499e+06	0.940474
		2	34900000	1510000	36410000	4.14721	2708988	36008.5	2.745e+06	1.31179
		3	39700000	2810000	42510000	6.61021	2528986	102741	2.63173e+06	3.90396
		4	28900000	6410000	35310000	18.1535	2902602	130706	3.03331e+06	4.30904
	MBP	1	28900000	2290000	31190000	7.3421	NA	NA	NA	NA
	Δ255-282	1	18800000	1470000	20270000	7.2521	1815709	19105.5	1.83481e+06	1.04128
		2	25000000	1410000	26410000	5.33889	2136225	30378.2	2.1666e+06	1.40211
		3	32900000	2430000	35330000	6.87801	2610544	92452.8	2.703e+06	3.42038
		4	30400000	4210000	34610000	12.1641	2854462	308006	3.16247e+06	9.73942
Fig.S3i: EMSA FAM111A 1-282 point mutations					1st replicate is shown in Fig.S3i
			1st Rep. (shown)				2nd Rep.
	Sample	Lane	Free oligo	Shifted oligo	Total	Band shift [%]	Free oligo	Shifted oligo	Total	Band shift [%]
	MBP	1	2830239	6165	2836404	0.217353	22359489	226887	2.25864e+07	1.00453
	WT	1	1539149	12705	1551854	0.818698	16606851	174858	1.67817e+07	1.04195
		2	1528063	236613	1764676	13.4083	17236421	685156	1.79216e+07	3.82308
		3	1408033	1322130	2730163	48.4268	13229625	7.1766e+06	2.04062e+07	35.1687
	F184A	1	2353085	94488	2447573	3.86048	20337928	314884	2.06528e+07	1.52465
		2	3339314	451269	3790583	11.905	20652609	2.33014e+06	2.29828e+07	10.1387
		3	2626422	1126676	3753098	30.0199	20972855	6.29514e+06	2.7268e+07	23.0862
	F231A	1	2991803	31482	3023285	1.04132	25654543	403657	2.60582e+07	1.54906
		2	3627090	419953	4047043	10.3768	27434593	1.11625e+06	2.85508e+07	3.90968
		3	2881075	880043	3761118	23.3984	24736267	4.13692e+06	2.88732e+07	14.3279
	W240A	1	1756543	66360	1822903	3.64035	25826578	192920	2.60195e+07	0.741442
		2	2166848	465625	2632473	17.6877	24809422	3.09683e+06	2.79063e+07	11.0973
		3	1163025	2407357	3570382	67.4258	1.48555e+07	1.59531e+07	3.08086e+07	51.7813
	F264A	1	1707577	85935	1793512	4.79144	27052702	369364	2.74221e+07	1.34696
		2	2154007	315448	2469455	12.774	24562492	3.15726e+06	2.77197e+07	11.3899
		3	1307941	1774735	3082676	57.5712	16557559	1.47255e+07	3.12831e+07	47.0718
			1st Rep.				2nd Rep.
	Sample	Lane	Free oligo	Shifted oligo	Total	Band shift [%]	Free oligo	Shifted oligo	Total	Band shift [%]
	MBP	1	13348472	392345	13740817	2.85533	13348472	350231	13698703	2.55667
	WT	1	11113278	117246	11230524	1.04399	11113278	94053	11207331	0.83921
		2	10181675	884776	11066451	7.99512	10181675	789931	10971606	7.19978
		3	6452344	5893178	12345522	47.7353	6452344	5348774	11801118	45.3243
	KCKRR to ACAAA	1	11114567	269251	11383818	2.36521	11114567	179316	11293883	1.58773
		2	8095452	4125200	12220652	33.756	8095452	3538635	11634087	30.4161
		3	256516	16420784	16677300	98.4619	256516	9427050	9683566	97.351
	K217A/ K222A	1	9986894	222589	10209483	2.18022	9986894	139949	10126843	1.38196
		2	9467725	1798339	11266064	15.9624	9467725	1620548	11088273	14.615
		3	4175051	10770281	14945332	72.0645	4175051	9379173	13554224	69.1974
	K227A/ R230A	1	14164673	251353	14416026	1.74357	14164673	81078	14245751	0.569138
		2	12659858	2807812	15467670	18.1528	12659858	1685789	14345647	11.7512
		3	6814681	9235859	16050540	57.5424	6814681	4938093	11752774	42.0164
Fig.S3k: EMSA FAM111A 176-282 F231A ss & Y-fork oligo					1st replicate is shown in Fig.S3k
			1st Rep. (shown)				2nd Rep.
Oligo	Sample	Lane	Free oligo	Shifted oligo	Total	Band shift [%]	Free oligo	Shifted oligo	Total	Band shift [%]
ss	MBP	1	23319066	0	23319066	0	2.55389e+07	5355.74	2.55442e+07	0.0209665
	WT	1	15076870	2.41365e+06	1.74905e+07	13.7998	1.71379e+07	3.00704e+06	2.01449e+07	14.927
		2	7912239	1.07673e+07	1.86795e+07	57.6422	10411386	1.44902e+07	2.49016e+07	58.1899
		3	390878	2.40418e+07	2.44327e+07	98.4002	699651	3.59173e+07	3.66169e+07	98.0893
	F231A	1	15551797	191958	1.57438e+07	1.21926	20079644	536961	2.06166e+07	2.60451
		2	14491275	1.1844e+06	1.56757e+07	7.55566	18176176	2.27288e+06	2.04491e+07	11.1149
		3	11489356	7.50108e+06	1.89904e+07	39.4993	14819276	1.02261e+07	2.50454e+07	40.8303
			1st Rep. (shown)				2nd Rep.
Oligo	Sample	Lane	Free oligo	Shifted oligo	Total	Band shift [%]	Free oligo	Shifted oligo	Total	Band shift [%]
Y-fork	MBP	1	238897	18411.9	257309	7.15555	2.86171e+06	267736	3.12944e+06	8.55538
	WT	1	150661	31498.9	182160	17.2919	1.87107e+06	673427	2.54449e+06	26.4661
		2	96426	108756	205182	53.0046	1.27354e+06	1.72515e+06	2.99869e+06	57.5301
		3	13139	217821	230960	94.3111	124220	2.45444e+06	2.57866e+06	95.1828
	F231A	1	146029	1620.86	147650	1.09777	2.07197e+06	279228	2.3512e+06	11.876
		2	178301	8983.86	187285	4.79689	1.97478e+06	347724	2.3225e+06	14.972
		3	140407	43949.9	184357	23.8396	1.62212e+06	764417	2.38654e+06	32.0304
Fig.S3l: FP assay FAM111A 176-282 F231A
				12064	4021.33	1340.44	446.815	148.938	49.6461	Protein conc. [nM]
			Rep. 1	0.4	4	11.4	16.6	5.6	3.4	Fluorescence polarization [mp]
			Rep. 2	6.4	16.4	1.2	6.4	9.6	19.2
		MBP	Rep. 3	12.4	7.4	13.8	4.2	10.6	7.6
			Average	6.4	9.26667	8.8	9.06667	8.6	10.0667
			SD	6	6.40729	6.69029	6.61614	2.64575	8.18372
				20700	6900	2300	766.667	255.556	85.1852	Protein conc. [nM]
			Rep. 1	124.4	108.4	63.8	21.4	7.6	4.4	Fluorescence polarization [mp]
			Rep. 2	126.8	94.4	62.4	13.8	9	8
		MBP-FAM111A 176-282 WT	Rep. 3	126.4	111	55.8	16.4	13.4	6.2
			Average	125.867	104.6	60.6667	17.2	10	6.2
			SD	1.28582	8.92861	4.27239	3.86264	3.02655	1.8
				23040	7680	2560	853.333	284.444	94.8148	Protein conc. [nM]
			Rep. 1	70	36	20.6	12.8	4.6	5.6	Fluorescence polarization [mp]
			Rep. 2	64	36.8	21.2	16.4	8	9.8
		MBP-FAM111A 176-282 F231A	Rep. 3	63	43	25.4	17	15.6	5.6
			Average	65.6667	38.6	22.4	15.4	9.4	7
			SD	3.78594	3.83145	2.61534	2.27156	5.63205	2.42487

## Sheet: Fig.S5
Fig.S5c: U2OS TOP1cc foci
	Cells with >8 TOP1cc foci
	siControl	siFAM111A.271	siFAM111A.1213
Biol. Rep. 1	14.7	81	77.3
Biol. Rep. 2	17.4	81.7	86.3
Biol. Rep. 3	10.9	65.2	54.5
Biol. Rep. 4	19.2	62.5	45.4
Average	15.55	72.6	65.875
SD	3.60971	10.1676	19.1166
p-value vs siControl		4.20672e-05	0.00206708
		****	**

## Sheet: Fig.S6
Fig.S6c: Collapsed forks
	Labelled tract containing only CldU [%]
HU	-	+	+		HU	-		+
ATRi	-	-	+		FAM111A	WT	KO #14	WT	KO #14
Biol. Rep. 1	20.7	29.6	47.3		Biol. Rep. 1	21.7	19.1	28.1	27.7
Biol. Rep. 2	18.9	32.7	53.3		Biol. Rep. 2	17.3	18.5	31.8	28.7
Average	19.8	31.15	50.3		Average	19.5	18.8	29.95	28.2
SD	1.27279	2.19203	4.24264		SD	3.11127	0.424264	2.6163	0.707107
Fig.S6e: Clonogenic assays				1st replicate is shown in Fig.S6e
		Survival [%]
		SPRTN WT					SPRTN CRISPR
	CPT [nM]	Tech. Rep.1	Tech. Rep.2	Tech. Rep.3	Average	SD	Tech. Rep.1	Tech. Rep.2	Tech. Rep.3	Average	SD	p-value
Biol. Rep. 1 (shown)	0	100.403	104.032	95.5645	100	4.24825	102.049	100.514	97.4449	100.003	2.34409
	1	85.0806	75	72.9839	77.6882	6.48095	55.2444	64.4518	54.4771	58.0578	5.55066	0.016338	*
	2	31.1492	31.6532	26.6129	29.8051	2.77599	14.0029	12.852	11.1256	12.6602	1.44821	0.000689611	***
	3	7.66129	6.85484	7.15726	7.22446	0.407404	2.49367	1.8223	1.34275	1.88624	0.57812	0.000197632	***
	4	1.68011	1.5457	1.41129	1.5457	0.134409	0.319701	0.127881	0.255761	0.234448	0.0976704	0.000165885	***
Biol. Rep. 2	0	90.9091	104.167	104.924	100	7.88207	97.6562	100	102.344	100	2.34375
	1	73.8636	70.8333	65.1515	69.9495	4.4228	53.125	61.7188	58.5938	57.8125	4.34982	0.0275611	*
	2	30.303	28.5038	27.3674	28.7247	1.48022	13.6719	12.6953	11.5234	12.6302	1.0757	0.000108253	***
	3	6.81818	7.10227	6.43939	6.78662	0.332565	2.44141	2.14844	1.75781	2.11589	0.342957	7.12926e-05	****
	4	2.0202	1.32576	1.57828	1.64141	0.3515	0.260417	0.195312	0.260417	0.238715	0.0375879	0.00234796	**
		Survival [%]
		SPRTN WT					SPRTN CRISPR
	Niraparib [nM]	Tech. Rep.1	Tech. Rep.2	Tech. Rep.3	Average	SD	Tech. Rep.1	Tech. Rep.2	Tech. Rep.3	Average	SD	p-value
Biol. Rep. 1 (shown)	0	98.5416	101.169	100.293	100.001	1.338	87.7866	104.833	107.389	100.003	10.6566
	100	70.9499	86.7166	68.3222	75.3296	9.9486	68.1838	57.9562	63.9223	63.3541	5.1374	0.137588
	200	39.4166	48.4679	45.8401	44.5749	4.65637	44.3194	47.1604	36.3647	42.6148	5.5961	0.665246
	300	23.65	25.6938	21.0222	23.4553	2.34188	29.5463	23.2961	26.1371	26.3265	3.12939	0.272192
	400	10.5111	10.5111	11.387	10.8031	0.505716	13.0686	12.5004	12.5004	12.6898	0.328049	0.00561294	**
Biol. Rep. 2	0	103.926	102.663	93.4068	99.9986	5.74342	106.856	101.546	91.5909	99.9978	7.74951
	100	66.058	81.6258	69.8447	72.5095	8.1188	65.7065	79.6443	60.3969	68.5826	9.94077	0.624207
	200	36.1846	36.7456	33.0991	35.3431	1.96351	36.7249	39.8221	36.2824	37.6098	1.92867	0.226897
	300	15.9886	19.6351	16.8301	17.4846	1.90933	20.796	22.5659	16.3713	19.9111	3.19068	0.321534
	400	7.29303	7.85403	6.17102	7.10602	0.856945	11.9466	10.1768	12.3891	11.5042	1.17066	0.00629381	**
